# Supplementary material for: Corn Snakes Show Consistent Sarcomere Length Ranges Across Muscle Groups and Ontogeny
Source: Integr Org Biol. 2022 Sep 8;4(1):obac040. doi: 10.1093/iob/obac040 (PMC9492312; doi:10.1093/iob/obac040)
Supplement: obac040_Supplemental_File [file obac040_supplemental_file.zip]

Archive with 1 entries (1 files):
- SnakeSarcomeresSupplementary.csv
