# Supplementary material for: Corn Snakes Show Consistent Sarcomere Length Ranges Across Muscle Groups and Ontogeny
Source: Integr Org Biol. 2022 Sep 8;4(1):obac040. doi: 10.1093/iob/obac040 (PMC9492312; doi:10.1093/iob/obac040)
Supplement: obac040_Supplemental_File [file obac040_supplemental_file.zip › SnakeSarcomeresSupplementary.csv]

Snake_ID	Posture	Region	Muscle	Snake_mass_grams	Sarcomere_micrometers
Pg80	Straight	Anterior	iliocostalis (dorsal)	80	3.03
Pg80	Straight	Anterior	iliocostalis (dorsal)	80	2.78
Pg80	Straight	Anterior	iliocostalis (dorsal)	80	2.94
Pg80	Straight	Anterior	iliocostalis (dorsal)	80	2.46
Pg80	Straight	Anterior	iliocostalis (dorsal)	80	2.19
Pg80	Straight	Anterior	iliocostalis (dorsal)	80	2.35
Pg80	Straight	Anterior	iliocostalis (dorsal)	80	2.35
Pg80	Straight	Anterior	iliocostalis (ventral)	80	2.89
Pg80	Straight	Anterior	iliocostalis (ventral)	80	2.98
Pg80	Straight	Anterior	iliocostalis (ventral)	80	2.44
Pg80	Straight	Anterior	iliocostalis (ventral)	80	2.29
Pg80	Straight	Anterior	iliocostalis (ventral)	80	2.33
Pg80	Straight	Anterior	iliocostalis (ventral)	80	2.18
Pg80	Straight	Anterior	iliocostalis (ventral)	80	2.36
Pg80	Straight	Anterior	longissimus dorsi	80	2.16
Pg80	Straight	Anterior	longissimus dorsi	80	2.27
Pg80	Straight	Anterior	longissimus dorsi	80	2.4
Pg80	Straight	Anterior	longissimus dorsi	80	2.64
Pg80	Straight	Anterior	longissimus dorsi	80	2.26
Pg80	Straight	Anterior	longissimus dorsi	80	2.25
Pg80	Straight	Anterior	longissimus dorsi	80	2.34
Pg80	Straight	Anterior	spinalis	80	2.43
Pg80	Straight	Anterior	spinalis	80	2.47
Pg80	Straight	Anterior	spinalis	80	2.39
Pg80	Straight	Anterior	spinalis	80	2.49
Pg80	Straight	Anterior	spinalis	80	2.51
Pg80	Straight	Anterior	spinalis	80	2.7
Pg80	Straight	Anterior	spinalis	80	2.72
Pg80	Straight	Anterior	semispinalis	80	2.45
Pg80	Straight	Anterior	semispinalis	80	2.46
Pg80	Straight	Anterior	semispinalis	80	2.66
Pg80	Straight	Anterior	semispinalis	80	2.59
Pg80	Straight	Anterior	semispinalis	80	2.62
Pg80	Straight	Anterior	semispinalis	80	2.65
Pg80	Straight	Anterior	semispinalis	80	2.37
Pg80	Straight	Anterior	multifidus	80	2.33
Pg80	Straight	Anterior	multifidus	80	2.39
Pg80	Straight	Anterior	multifidus	80	2.23
Pg80	Straight	Anterior	multifidus	80	2.06
Pg80	Straight	Anterior	multifidus	80	2.23
Pg80	Straight	Anterior	multifidus	80	2.44
Pg80	Straight	Anterior	multifidus	80	2.37
Pg80	Straight	Anterior	levator costae	80	2.73
Pg80	Straight	Anterior	levator costae	80	2.4
Pg80	Straight	Anterior	levator costae	80	2.42
Pg80	Straight	Anterior	levator costae	80	2.51
Pg80	Straight	Anterior	levator costae	80	2.52
Pg80	Straight	Anterior	levator costae	80	2.19
Pg80	Straight	Anterior	levator costae	80	2.53
Pg80	Flexed	Anterior	iliocostalis (dorsal)	80	1.93
Pg80	Flexed	Anterior	iliocostalis (dorsal)	80	2.01
Pg80	Flexed	Anterior	iliocostalis (dorsal)	80	1.6
Pg80	Flexed	Anterior	iliocostalis (dorsal)	80	1.62
Pg80	Flexed	Anterior	iliocostalis (dorsal)	80	1.56
Pg80	Flexed	Anterior	iliocostalis (dorsal)	80	1.4
Pg80	Flexed	Anterior	iliocostalis (dorsal)	80	1.4
Pg80	Flexed	Anterior	iliocostalis (ventral)	80	1.44
Pg80	Flexed	Anterior	iliocostalis (ventral)	80	1.54
Pg80	Flexed	Anterior	iliocostalis (ventral)	80	1.52
Pg80	Flexed	Anterior	iliocostalis (ventral)	80	1.46
Pg80	Flexed	Anterior	iliocostalis (ventral)	80	1.5
Pg80	Flexed	Anterior	iliocostalis (ventral)	80	2.46
Pg80	Flexed	Anterior	iliocostalis (ventral)	80	2.33
Pg80	Flexed	Anterior	longissimus dorsi	80	1.58
Pg80	Flexed	Anterior	longissimus dorsi	80	1.66
Pg80	Flexed	Anterior	longissimus dorsi	80	1.49
Pg80	Flexed	Anterior	longissimus dorsi	80	1.43
Pg80	Flexed	Anterior	longissimus dorsi	80	1.47
Pg80	Flexed	Anterior	longissimus dorsi	80	1.57
Pg80	Flexed	Anterior	longissimus dorsi	80	1.5
Pg80	Flexed	Anterior	spinalis	80	1.45
Pg80	Flexed	Anterior	spinalis	80	1.46
Pg80	Flexed	Anterior	spinalis	80	1.56
Pg80	Flexed	Anterior	spinalis	80	1.39
Pg80	Flexed	Anterior	spinalis	80	1.39
Pg80	Flexed	Anterior	spinalis	80	1.57
Pg80	Flexed	Anterior	spinalis	80	1.54
Pg80	Flexed	Anterior	semispinalis	80	1.46
Pg80	Flexed	Anterior	semispinalis	80	1.47
Pg80	Flexed	Anterior	semispinalis	80	1.33
Pg80	Flexed	Anterior	semispinalis	80	1.26
Pg80	Flexed	Anterior	semispinalis	80	1.43
Pg80	Flexed	Anterior	semispinalis	80	1.36
Pg80	Flexed	Anterior	semispinalis	80	1.56
Pg80	Flexed	Anterior	multifidus	80	1.9
Pg80	Flexed	Anterior	multifidus	80	1.77
Pg80	Flexed	Anterior	multifidus	80	1.81
Pg80	Flexed	Anterior	multifidus	80	1.75
Pg80	Flexed	Anterior	multifidus	80	1.98
Pg80	Flexed	Anterior	multifidus	80	1.76
Pg80	Flexed	Anterior	multifidus	80	2.03
Pg80	Flexed	Anterior	levator costae	80	1.98
Pg80	Flexed	Anterior	levator costae	80	1.8
Pg80	Flexed	Anterior	levator costae	80	1.97
Pg80	Flexed	Anterior	levator costae	80	2.02
Pg80	Flexed	Anterior	levator costae	80	2.03
Pg80	Flexed	Anterior	levator costae	80	1.96
Pg80	Flexed	Anterior	levator costae	80	1.91
Pg80	Extended	Anterior	iliocostalis (dorsal)	80	3.7
Pg80	Extended	Anterior	iliocostalis (dorsal)	80	3.59
Pg80	Extended	Anterior	iliocostalis (dorsal)	80	3.45
Pg80	Extended	Anterior	iliocostalis (dorsal)	80	3.39
Pg80	Extended	Anterior	iliocostalis (dorsal)	80	2.99
Pg80	Extended	Anterior	iliocostalis (dorsal)	80	3.52
Pg80	Extended	Anterior	iliocostalis (dorsal)	80	3.54
Pg80	Extended	Anterior	iliocostalis (ventral)	80	3.14
Pg80	Extended	Anterior	iliocostalis (ventral)	80	3.08
Pg80	Extended	Anterior	iliocostalis (ventral)	80	3.01
Pg80	Extended	Anterior	iliocostalis (ventral)	80	2.67
Pg80	Extended	Anterior	iliocostalis (ventral)	80	3.14
Pg80	Extended	Anterior	iliocostalis (ventral)	80	2.86
Pg80	Extended	Anterior	iliocostalis (ventral)	80	3.24
Pg80	Extended	Anterior	longissimus dorsi	80	3.72
Pg80	Extended	Anterior	longissimus dorsi	80	3.53
Pg80	Extended	Anterior	longissimus dorsi	80	3.72
Pg80	Extended	Anterior	longissimus dorsi	80	3.83
Pg80	Extended	Anterior	longissimus dorsi	80	3.37
Pg80	Extended	Anterior	longissimus dorsi	80	3.15
Pg80	Extended	Anterior	longissimus dorsi	80	3.4
Pg80	Extended	Anterior	spinalis	80	3.23
Pg80	Extended	Anterior	spinalis	80	3.31
Pg80	Extended	Anterior	spinalis	80	3.32
Pg80	Extended	Anterior	spinalis	80	3.36
Pg80	Extended	Anterior	spinalis	80	2.64
Pg80	Extended	Anterior	spinalis	80	2.59
Pg80	Extended	Anterior	spinalis	80	3.32
Pg80	Extended	Anterior	semispinalis	80	3.08
Pg80	Extended	Anterior	semispinalis	80	3.13
Pg80	Extended	Anterior	semispinalis	80	4.05
Pg80	Extended	Anterior	semispinalis	80	2.96
Pg80	Extended	Anterior	semispinalis	80	2.93
Pg80	Extended	Anterior	semispinalis	80	3.26
Pg80	Extended	Anterior	semispinalis	80	3.28
Pg80	Extended	Anterior	multifidus	80	3.23
Pg80	Extended	Anterior	multifidus	80	3.17
Pg80	Extended	Anterior	multifidus	80	3.11
Pg80	Extended	Anterior	multifidus	80	2.99
Pg80	Extended	Anterior	multifidus	80	3.01
Pg80	Extended	Anterior	multifidus	80	2.94
Pg80	Extended	Anterior	multifidus	80	2.51
Pg80	Extended	Anterior	levator costae	80	3.5
Pg80	Extended	Anterior	levator costae	80	3.19
Pg80	Extended	Anterior	levator costae	80	3.47
Pg80	Extended	Anterior	levator costae	80	3.13
Pg80	Extended	Anterior	levator costae	80	3.19
Pg80	Extended	Anterior	levator costae	80	3.5
Pg80	Extended	Anterior	levator costae	80	3.44
Pg80	Straight	Middle	iliocostalis (dorsal)	80	2.78
Pg80	Straight	Middle	iliocostalis (dorsal)	80	2.74
Pg80	Straight	Middle	iliocostalis (dorsal)	80	2.64
Pg80	Straight	Middle	iliocostalis (dorsal)	80	2.78
Pg80	Straight	Middle	iliocostalis (dorsal)	80	2.63
Pg80	Straight	Middle	iliocostalis (dorsal)	80	2.51
Pg80	Straight	Middle	iliocostalis (dorsal)	80	2.78
Pg80	Straight	Middle	iliocostalis (ventral)	80	2.65
Pg80	Straight	Middle	iliocostalis (ventral)	80	2.67
Pg80	Straight	Middle	iliocostalis (ventral)	80	2.74
Pg80	Straight	Middle	iliocostalis (ventral)	80	2.65
Pg80	Straight	Middle	iliocostalis (ventral)	80	2.69
Pg80	Straight	Middle	iliocostalis (ventral)	80	2.7
Pg80	Straight	Middle	iliocostalis (ventral)	80	2.68
Pg80	Straight	Middle	longissimus dorsi	80	2.69
Pg80	Straight	Middle	longissimus dorsi	80	2.33
Pg80	Straight	Middle	longissimus dorsi	80	3.09
Pg80	Straight	Middle	longissimus dorsi	80	3.19
Pg80	Straight	Middle	longissimus dorsi	80	2.24
Pg80	Straight	Middle	longissimus dorsi	80	2.54
Pg80	Straight	Middle	longissimus dorsi	80	2.57
Pg80	Straight	Middle	spinalis	80	2.1
Pg80	Straight	Middle	spinalis	80	2.37
Pg80	Straight	Middle	spinalis	80	2.34
Pg80	Straight	Middle	spinalis	80	2.2
Pg80	Straight	Middle	spinalis	80	2.42
Pg80	Straight	Middle	spinalis	80	2.58
Pg80	Straight	Middle	spinalis	80	2.55
Pg80	Straight	Middle	semispinalis	80	2.01
Pg80	Straight	Middle	semispinalis	80	2.42
Pg80	Straight	Middle	semispinalis	80	2.34
Pg80	Straight	Middle	semispinalis	80	2.53
Pg80	Straight	Middle	semispinalis	80	2.61
Pg80	Straight	Middle	semispinalis	80	2.33
Pg80	Straight	Middle	semispinalis	80	2.49
Pg80	Straight	Middle	multifidus	80	2.5
Pg80	Straight	Middle	multifidus	80	2.51
Pg80	Straight	Middle	multifidus	80	2.48
Pg80	Straight	Middle	multifidus	80	2.44
Pg80	Straight	Middle	multifidus	80	2.15
Pg80	Straight	Middle	multifidus	80	2.29
Pg80	Straight	Middle	multifidus	80	2.55
Pg80	Straight	Middle	levator costae	80	2.66
Pg80	Straight	Middle	levator costae	80	2.75
Pg80	Straight	Middle	levator costae	80	2.64
Pg80	Straight	Middle	levator costae	80	2.69
Pg80	Straight	Middle	levator costae	80	2.59
Pg80	Straight	Middle	levator costae	80	2.54
Pg80	Straight	Middle	levator costae	80	2.59
Pg80	Flexed	Middle	iliocostalis (dorsal)	80	2.05
Pg80	Flexed	Middle	iliocostalis (dorsal)	80	1.99
Pg80	Flexed	Middle	iliocostalis (dorsal)	80	2.05
Pg80	Flexed	Middle	iliocostalis (dorsal)	80	1.9
Pg80	Flexed	Middle	iliocostalis (dorsal)	80	2.11
Pg80	Flexed	Middle	iliocostalis (dorsal)	80	1.73
Pg80	Flexed	Middle	iliocostalis (dorsal)	80	1.94
Pg80	Flexed	Middle	iliocostalis (ventral)	80	2.42
Pg80	Flexed	Middle	iliocostalis (ventral)	80	2.44
Pg80	Flexed	Middle	iliocostalis (ventral)	80	1.99
Pg80	Flexed	Middle	iliocostalis (ventral)	80	1.66
Pg80	Flexed	Middle	iliocostalis (ventral)	80	1.86
Pg80	Flexed	Middle	iliocostalis (ventral)	80	2.01
Pg80	Flexed	Middle	iliocostalis (ventral)	80	2.16
Pg80	Flexed	Middle	longissimus dorsi	80	2.42
Pg80	Flexed	Middle	longissimus dorsi	80	1.79
Pg80	Flexed	Middle	longissimus dorsi	80	2.03
Pg80	Flexed	Middle	longissimus dorsi	80	2.24
Pg80	Flexed	Middle	longissimus dorsi	80	2.07
Pg80	Flexed	Middle	longissimus dorsi	80	2.53
Pg80	Flexed	Middle	longissimus dorsi	80	1.46
Pg80	Flexed	Middle	spinalis	80	1.55
Pg80	Flexed	Middle	spinalis	80	1.45
Pg80	Flexed	Middle	spinalis	80	1.48
Pg80	Flexed	Middle	spinalis	80	1.55
Pg80	Flexed	Middle	spinalis	80	1.27
Pg80	Flexed	Middle	spinalis	80	1.54
Pg80	Flexed	Middle	spinalis	80	1.34
Pg80	Flexed	Middle	semispinalis	80	1.44
Pg80	Flexed	Middle	semispinalis	80	1.38
Pg80	Flexed	Middle	semispinalis	80	1.54
Pg80	Flexed	Middle	semispinalis	80	1.5
Pg80	Flexed	Middle	semispinalis	80	1.48
Pg80	Flexed	Middle	semispinalis	80	1.47
Pg80	Flexed	Middle	semispinalis	80	1.56
Pg80	Flexed	Middle	multifidus	80	1.88
Pg80	Flexed	Middle	multifidus	80	1.8
Pg80	Flexed	Middle	multifidus	80	1.78
Pg80	Flexed	Middle	multifidus	80	1.89
Pg80	Flexed	Middle	multifidus	80	1.94
Pg80	Flexed	Middle	multifidus	80	1.85
Pg80	Flexed	Middle	multifidus	80	1.84
Pg80	Flexed	Middle	levator costae	80	2.28
Pg80	Flexed	Middle	levator costae	80	2.27
Pg80	Flexed	Middle	levator costae	80	1.99
Pg80	Flexed	Middle	levator costae	80	2.03
Pg80	Flexed	Middle	levator costae	80	1.96
Pg80	Flexed	Middle	levator costae	80	1.92
Pg80	Flexed	Middle	levator costae	80	1.91
Pg80	Extended	Middle	iliocostalis (dorsal)	80	3.25
Pg80	Extended	Middle	iliocostalis (dorsal)	80	3.35
Pg80	Extended	Middle	iliocostalis (dorsal)	80	3.27
Pg80	Extended	Middle	iliocostalis (dorsal)	80	3.25
Pg80	Extended	Middle	iliocostalis (dorsal)	80	3.43
Pg80	Extended	Middle	iliocostalis (dorsal)	80	3.53
Pg80	Extended	Middle	iliocostalis (dorsal)	80	3.48
Pg80	Extended	Middle	iliocostalis (ventral)	80	2.77
Pg80	Extended	Middle	iliocostalis (ventral)	80	2.82
Pg80	Extended	Middle	iliocostalis (ventral)	80	3.27
Pg80	Extended	Middle	iliocostalis (ventral)	80	3.38
Pg80	Extended	Middle	iliocostalis (ventral)	80	3.18
Pg80	Extended	Middle	iliocostalis (ventral)	80	3.13
Pg80	Extended	Middle	iliocostalis (ventral)	80	3.39
Pg80	Extended	Middle	longissimus dorsi	80	3.56
Pg80	Extended	Middle	longissimus dorsi	80	3.05
Pg80	Extended	Middle	longissimus dorsi	80	3.61
Pg80	Extended	Middle	longissimus dorsi	80	3.34
Pg80	Extended	Middle	longissimus dorsi	80	3.65
Pg80	Extended	Middle	longissimus dorsi	80	3.3
Pg80	Extended	Middle	longissimus dorsi	80	3.38
Pg80	Extended	Middle	spinalis	80	3.33
Pg80	Extended	Middle	spinalis	80	3.08
Pg80	Extended	Middle	spinalis	80	3.29
Pg80	Extended	Middle	spinalis	80	3.05
Pg80	Extended	Middle	spinalis	80	3.23
Pg80	Extended	Middle	spinalis	80	3.39
Pg80	Extended	Middle	spinalis	80	3.45
Pg80	Extended	Middle	semispinalis	80	3.4
Pg80	Extended	Middle	semispinalis	80	3.12
Pg80	Extended	Middle	semispinalis	80	3.07
Pg80	Extended	Middle	semispinalis	80	2.69
Pg80	Extended	Middle	semispinalis	80	3.03
Pg80	Extended	Middle	semispinalis	80	2.98
Pg80	Extended	Middle	semispinalis	80	3.12
Pg80	Extended	Middle	multifidus	80	3.91
Pg80	Extended	Middle	multifidus	80	3.87
Pg80	Extended	Middle	multifidus	80	3.76
Pg80	Extended	Middle	multifidus	80	4.03
Pg80	Extended	Middle	multifidus	80	3.95
Pg80	Extended	Middle	multifidus	80	3.52
Pg80	Extended	Middle	multifidus	80	3.46
Pg80	Extended	Middle	levator costae	80	2.94
Pg80	Extended	Middle	levator costae	80	3.07
Pg80	Extended	Middle	levator costae	80	3.17
Pg80	Extended	Middle	levator costae	80	3.15
Pg80	Extended	Middle	levator costae	80	3.23
Pg80	Extended	Middle	levator costae	80	3.35
Pg80	Extended	Middle	levator costae	80	3.05
Pg80	Straight	Posterior	iliocostalis (dorsal)	80	2.39
Pg80	Straight	Posterior	iliocostalis (dorsal)	80	2.47
Pg80	Straight	Posterior	iliocostalis (dorsal)	80	2.5
Pg80	Straight	Posterior	iliocostalis (dorsal)	80	2.43
Pg80	Straight	Posterior	iliocostalis (dorsal)	80	2.85
Pg80	Straight	Posterior	iliocostalis (dorsal)	80	3.03
Pg80	Straight	Posterior	iliocostalis (dorsal)	80	2.61
Pg80	Straight	Posterior	iliocostalis (ventral)	80	2.6
Pg80	Straight	Posterior	iliocostalis (ventral)	80	2.56
Pg80	Straight	Posterior	iliocostalis (ventral)	80	2.48
Pg80	Straight	Posterior	iliocostalis (ventral)	80	2.39
Pg80	Straight	Posterior	iliocostalis (ventral)	80	2.52
Pg80	Straight	Posterior	iliocostalis (ventral)	80	2.56
Pg80	Straight	Posterior	iliocostalis (ventral)	80	2.07
Pg80	Straight	Posterior	longissimus dorsi	80	2.31
Pg80	Straight	Posterior	longissimus dorsi	80	2.49
Pg80	Straight	Posterior	longissimus dorsi	80	2.44
Pg80	Straight	Posterior	longissimus dorsi	80	2.42
Pg80	Straight	Posterior	longissimus dorsi	80	2.35
Pg80	Straight	Posterior	longissimus dorsi	80	2.71
Pg80	Straight	Posterior	longissimus dorsi	80	2.91
Pg80	Straight	Posterior	spinalis	80	2.48
Pg80	Straight	Posterior	spinalis	80	2.2
Pg80	Straight	Posterior	spinalis	80	2.6
Pg80	Straight	Posterior	spinalis	80	2.52
Pg80	Straight	Posterior	spinalis	80	2.58
Pg80	Straight	Posterior	spinalis	80	2.56
Pg80	Straight	Posterior	spinalis	80	2.17
Pg80	Straight	Posterior	semispinalis	80	2.81
Pg80	Straight	Posterior	semispinalis	80	2.96
Pg80	Straight	Posterior	semispinalis	80	2.67
Pg80	Straight	Posterior	semispinalis	80	2.76
Pg80	Straight	Posterior	semispinalis	80	3.01
Pg80	Straight	Posterior	semispinalis	80	2.56
Pg80	Straight	Posterior	semispinalis	80	2.35
Pg80	Straight	Posterior	multifidus	80	2.51
Pg80	Straight	Posterior	multifidus	80	2.57
Pg80	Straight	Posterior	multifidus	80	2.6
Pg80	Straight	Posterior	multifidus	80	2.67
Pg80	Straight	Posterior	multifidus	80	2.64
Pg80	Straight	Posterior	multifidus	80	2.5
Pg80	Straight	Posterior	multifidus	80	2.4
Pg80	Straight	Posterior	levator costae	80	2.38
Pg80	Straight	Posterior	levator costae	80	2.32
Pg80	Straight	Posterior	levator costae	80	2.33
Pg80	Straight	Posterior	levator costae	80	2.69
Pg80	Straight	Posterior	levator costae	80	2.53
Pg80	Straight	Posterior	levator costae	80	2.66
Pg80	Straight	Posterior	levator costae	80	2.79
Pg80	Flexed	Posterior	iliocostalis (dorsal)	80	1.9
Pg80	Flexed	Posterior	iliocostalis (dorsal)	80	1.94
Pg80	Flexed	Posterior	iliocostalis (dorsal)	80	2.26
Pg80	Flexed	Posterior	iliocostalis (dorsal)	80	2.17
Pg80	Flexed	Posterior	iliocostalis (dorsal)	80	2.33
Pg80	Flexed	Posterior	iliocostalis (dorsal)	80	2.21
Pg80	Flexed	Posterior	iliocostalis (dorsal)	80	2.11
Pg80	Flexed	Posterior	iliocostalis (ventral)	80	1.61
Pg80	Flexed	Posterior	iliocostalis (ventral)	80	1.66
Pg80	Flexed	Posterior	iliocostalis (ventral)	80	1.5
Pg80	Flexed	Posterior	iliocostalis (ventral)	80	1.45
Pg80	Flexed	Posterior	iliocostalis (ventral)	80	1.5
Pg80	Flexed	Posterior	iliocostalis (ventral)	80	1.31
Pg80	Flexed	Posterior	iliocostalis (ventral)	80	1.41
Pg80	Flexed	Posterior	longissimus dorsi	80	1.69
Pg80	Flexed	Posterior	longissimus dorsi	80	1.64
Pg80	Flexed	Posterior	longissimus dorsi	80	1.39
Pg80	Flexed	Posterior	longissimus dorsi	80	1.51
Pg80	Flexed	Posterior	longissimus dorsi	80	1.74
Pg80	Flexed	Posterior	longissimus dorsi	80	1.38
Pg80	Flexed	Posterior	longissimus dorsi	80	1.3
Pg80	Flexed	Posterior	spinalis	80	1.39
Pg80	Flexed	Posterior	spinalis	80	1.5
Pg80	Flexed	Posterior	spinalis	80	1.32
Pg80	Flexed	Posterior	spinalis	80	1.56
Pg80	Flexed	Posterior	spinalis	80	1.31
Pg80	Flexed	Posterior	spinalis	80	1.61
Pg80	Flexed	Posterior	spinalis	80	1.7
Pg80	Flexed	Posterior	semispinalis	80	1.51
Pg80	Flexed	Posterior	semispinalis	80	1.66
Pg80	Flexed	Posterior	semispinalis	80	1.41
Pg80	Flexed	Posterior	semispinalis	80	1.31
Pg80	Flexed	Posterior	semispinalis	80	1.35
Pg80	Flexed	Posterior	semispinalis	80	1.33
Pg80	Flexed	Posterior	semispinalis	80	1.46
Pg80	Flexed	Posterior	multifidus	80	1.46
Pg80	Flexed	Posterior	multifidus	80	1.58
Pg80	Flexed	Posterior	multifidus	80	1.67
Pg80	Flexed	Posterior	multifidus	80	1.39
Pg80	Flexed	Posterior	multifidus	80	1.6
Pg80	Flexed	Posterior	multifidus	80	1.82
Pg80	Flexed	Posterior	multifidus	80	1.71
Pg80	Flexed	Posterior	levator costae	80	2.19
Pg80	Flexed	Posterior	levator costae	80	2.19
Pg80	Flexed	Posterior	levator costae	80	2.44
Pg80	Flexed	Posterior	levator costae	80	2.12
Pg80	Flexed	Posterior	levator costae	80	1.98
Pg80	Flexed	Posterior	levator costae	80	2.03
Pg80	Flexed	Posterior	levator costae	80	1.91
Pg80	Extended	Posterior	iliocostalis (dorsal)	80	3.16
Pg80	Extended	Posterior	iliocostalis (dorsal)	80	3.55
Pg80	Extended	Posterior	iliocostalis (dorsal)	80	3.46
Pg80	Extended	Posterior	iliocostalis (dorsal)	80	3.35
Pg80	Extended	Posterior	iliocostalis (dorsal)	80	3.42
Pg80	Extended	Posterior	iliocostalis (dorsal)	80	3.38
Pg80	Extended	Posterior	iliocostalis (dorsal)	80	3.35
Pg80	Extended	Posterior	iliocostalis (ventral)	80	3.05
Pg80	Extended	Posterior	iliocostalis (ventral)	80	3.17
Pg80	Extended	Posterior	iliocostalis (ventral)	80	3.04
Pg80	Extended	Posterior	iliocostalis (ventral)	80	2.9
Pg80	Extended	Posterior	iliocostalis (ventral)	80	2.93
Pg80	Extended	Posterior	iliocostalis (ventral)	80	2.96
Pg80	Extended	Posterior	iliocostalis (ventral)	80	3.01
Pg80	Extended	Posterior	longissimus dorsi	80	3.82
Pg80	Extended	Posterior	longissimus dorsi	80	3.59
Pg80	Extended	Posterior	longissimus dorsi	80	3.78
Pg80	Extended	Posterior	longissimus dorsi	80	3.82
Pg80	Extended	Posterior	longissimus dorsi	80	3.55
Pg80	Extended	Posterior	longissimus dorsi	80	3.81
Pg80	Extended	Posterior	longissimus dorsi	80	3.83
Pg80	Extended	Posterior	spinalis	80	3.42
Pg80	Extended	Posterior	spinalis	80	3.25
Pg80	Extended	Posterior	spinalis	80	3.48
Pg80	Extended	Posterior	spinalis	80	3.16
Pg80	Extended	Posterior	spinalis	80	3.12
Pg80	Extended	Posterior	spinalis	80	3.18
Pg80	Extended	Posterior	spinalis	80	3.46
Pg80	Extended	Posterior	semispinalis	80	3.29
Pg80	Extended	Posterior	semispinalis	80	3.13
Pg80	Extended	Posterior	semispinalis	80	2.96
Pg80	Extended	Posterior	semispinalis	80	3.13
Pg80	Extended	Posterior	semispinalis	80	3.13
Pg80	Extended	Posterior	semispinalis	80	3.16
Pg80	Extended	Posterior	semispinalis	80	3.25
Pg80	Extended	Posterior	multifidus	80	3.29
Pg80	Extended	Posterior	multifidus	80	3.7
Pg80	Extended	Posterior	multifidus	80	3.65
Pg80	Extended	Posterior	multifidus	80	3.69
Pg80	Extended	Posterior	multifidus	80	3.57
Pg80	Extended	Posterior	multifidus	80	3.54
Pg80	Extended	Posterior	multifidus	80	3.59
Pg80	Extended	Posterior	levator costae	80	3.62
Pg80	Extended	Posterior	levator costae	80	3.58
Pg80	Extended	Posterior	levator costae	80	3.76
Pg80	Extended	Posterior	levator costae	80	3.49
Pg80	Extended	Posterior	levator costae	80	3.73
Pg80	Extended	Posterior	levator costae	80	3.67
Pg80	Extended	Posterior	levator costae	80	3.51
Pg135	Straight	Anterior	iliocostalis (dorsal)	135	2.37
Pg135	Straight	Anterior	iliocostalis (dorsal)	135	2.55
Pg135	Straight	Anterior	iliocostalis (dorsal)	135	2.57
Pg135	Straight	Anterior	iliocostalis (dorsal)	135	2.86
Pg135	Straight	Anterior	iliocostalis (dorsal)	135	2.68
Pg135	Straight	Anterior	iliocostalis (dorsal)	135	2.46
Pg135	Straight	Anterior	iliocostalis (dorsal)	135	2.37
Pg135	Straight	Anterior	iliocostalis (ventral)	135	2.46
Pg135	Straight	Anterior	iliocostalis (ventral)	135	2.42
Pg135	Straight	Anterior	iliocostalis (ventral)	135	2.46
Pg135	Straight	Anterior	iliocostalis (ventral)	135	2.49
Pg135	Straight	Anterior	iliocostalis (ventral)	135	2.42
Pg135	Straight	Anterior	iliocostalis (ventral)	135	2.51
Pg135	Straight	Anterior	iliocostalis (ventral)	135	2.51
Pg135	Straight	Anterior	longissimus dorsi	135	2.42
Pg135	Straight	Anterior	longissimus dorsi	135	2.46
Pg135	Straight	Anterior	longissimus dorsi	135	2.6
Pg135	Straight	Anterior	longissimus dorsi	135	2.27
Pg135	Straight	Anterior	longissimus dorsi	135	2.44
Pg135	Straight	Anterior	longissimus dorsi	135	2.5
Pg135	Straight	Anterior	longissimus dorsi	135	2.37
Pg135	Straight	Anterior	spinalis	135	2.23
Pg135	Straight	Anterior	spinalis	135	2.24
Pg135	Straight	Anterior	spinalis	135	2.55
Pg135	Straight	Anterior	spinalis	135	2.47
Pg135	Straight	Anterior	spinalis	135	2.72
Pg135	Straight	Anterior	spinalis	135	2.42
Pg135	Straight	Anterior	spinalis	135	2.68
Pg135	Straight	Anterior	semispinalis	135	2.28
Pg135	Straight	Anterior	semispinalis	135	2.54
Pg135	Straight	Anterior	semispinalis	135	2.53
Pg135	Straight	Anterior	semispinalis	135	2.3
Pg135	Straight	Anterior	semispinalis	135	2.58
Pg135	Straight	Anterior	semispinalis	135	2.33
Pg135	Straight	Anterior	semispinalis	135	2.34
Pg135	Straight	Anterior	multifidus	135	2.25
Pg135	Straight	Anterior	multifidus	135	2.62
Pg135	Straight	Anterior	multifidus	135	2.29
Pg135	Straight	Anterior	multifidus	135	2.42
Pg135	Straight	Anterior	multifidus	135	2.33
Pg135	Straight	Anterior	multifidus	135	2.26
Pg135	Straight	Anterior	multifidus	135	2.38
Pg135	Straight	Anterior	levator costae	135	2.23
Pg135	Straight	Anterior	levator costae	135	2.29
Pg135	Straight	Anterior	levator costae	135	2.08
Pg135	Straight	Anterior	levator costae	135	2.2
Pg135	Straight	Anterior	levator costae	135	2.28
Pg135	Straight	Anterior	levator costae	135	2.08
Pg135	Straight	Anterior	levator costae	135	2.11
Pg135	Flexed	Anterior	iliocostalis (dorsal)	135	1.99
Pg135	Flexed	Anterior	iliocostalis (dorsal)	135	2.26
Pg135	Flexed	Anterior	iliocostalis (dorsal)	135	2.06
Pg135	Flexed	Anterior	iliocostalis (dorsal)	135	2.06
Pg135	Flexed	Anterior	iliocostalis (dorsal)	135	1.94
Pg135	Flexed	Anterior	iliocostalis (dorsal)	135	2.09
Pg135	Flexed	Anterior	iliocostalis (dorsal)	135	2.11
Pg135	Flexed	Anterior	iliocostalis (ventral)	135	2.13
Pg135	Flexed	Anterior	iliocostalis (ventral)	135	2.09
Pg135	Flexed	Anterior	iliocostalis (ventral)	135	1.97
Pg135	Flexed	Anterior	iliocostalis (ventral)	135	2.13
Pg135	Flexed	Anterior	iliocostalis (ventral)	135	1.94
Pg135	Flexed	Anterior	iliocostalis (ventral)	135	2.05
Pg135	Flexed	Anterior	iliocostalis (ventral)	135	1.69
Pg135	Flexed	Anterior	longissimus dorsi	135	2.07
Pg135	Flexed	Anterior	longissimus dorsi	135	2.07
Pg135	Flexed	Anterior	longissimus dorsi	135	2.16
Pg135	Flexed	Anterior	longissimus dorsi	135	2.06
Pg135	Flexed	Anterior	longissimus dorsi	135	2.06
Pg135	Flexed	Anterior	longissimus dorsi	135	2
Pg135	Flexed	Anterior	longissimus dorsi	135	2.06
Pg135	Flexed	Anterior	spinalis	135	2
Pg135	Flexed	Anterior	spinalis	135	1.95
Pg135	Flexed	Anterior	spinalis	135	2.01
Pg135	Flexed	Anterior	spinalis	135	2.22
Pg135	Flexed	Anterior	spinalis	135	1.99
Pg135	Flexed	Anterior	spinalis	135	2.01
Pg135	Flexed	Anterior	spinalis	135	2.01
Pg135	Flexed	Anterior	semispinalis	135	2.05
Pg135	Flexed	Anterior	semispinalis	135	2.1
Pg135	Flexed	Anterior	semispinalis	135	2.09
Pg135	Flexed	Anterior	semispinalis	135	1.97
Pg135	Flexed	Anterior	semispinalis	135	2.13
Pg135	Flexed	Anterior	semispinalis	135	2.08
Pg135	Flexed	Anterior	semispinalis	135	2.05
Pg135	Flexed	Anterior	multifidus	135	1.83
Pg135	Flexed	Anterior	multifidus	135	2.03
Pg135	Flexed	Anterior	multifidus	135	1.97
Pg135	Flexed	Anterior	multifidus	135	1.88
Pg135	Flexed	Anterior	multifidus	135	1.84
Pg135	Flexed	Anterior	multifidus	135	1.74
Pg135	Flexed	Anterior	multifidus	135	2.01
Pg135	Flexed	Anterior	levator costae	135	1.85
Pg135	Flexed	Anterior	levator costae	135	1.95
Pg135	Flexed	Anterior	levator costae	135	1.85
Pg135	Flexed	Anterior	levator costae	135	1.85
Pg135	Flexed	Anterior	levator costae	135	1.79
Pg135	Flexed	Anterior	levator costae	135	1.77
Pg135	Flexed	Anterior	levator costae	135	1.71
Pg135	Extended	Anterior	iliocostalis (dorsal)	135	3.91
Pg135	Extended	Anterior	iliocostalis (dorsal)	135	3.76
Pg135	Extended	Anterior	iliocostalis (dorsal)	135	3.84
Pg135	Extended	Anterior	iliocostalis (dorsal)	135	3.77
Pg135	Extended	Anterior	iliocostalis (dorsal)	135	3.81
Pg135	Extended	Anterior	iliocostalis (dorsal)	135	3.98
Pg135	Extended	Anterior	iliocostalis (dorsal)	135	3.78
Pg135	Extended	Anterior	iliocostalis (ventral)	135	3.3
Pg135	Extended	Anterior	iliocostalis (ventral)	135	3.29
Pg135	Extended	Anterior	iliocostalis (ventral)	135	3.41
Pg135	Extended	Anterior	iliocostalis (ventral)	135	3.34
Pg135	Extended	Anterior	iliocostalis (ventral)	135	3.54
Pg135	Extended	Anterior	iliocostalis (ventral)	135	3.47
Pg135	Extended	Anterior	iliocostalis (ventral)	135	3.76
Pg135	Extended	Anterior	longissimus dorsi	135	2.99
Pg135	Extended	Anterior	longissimus dorsi	135	3.22
Pg135	Extended	Anterior	longissimus dorsi	135	3.18
Pg135	Extended	Anterior	longissimus dorsi	135	3.23
Pg135	Extended	Anterior	longissimus dorsi	135	3.19
Pg135	Extended	Anterior	longissimus dorsi	135	3.49
Pg135	Extended	Anterior	longissimus dorsi	135	3.33
Pg135	Extended	Anterior	spinalis	135	2.94
Pg135	Extended	Anterior	spinalis	135	3.08
Pg135	Extended	Anterior	spinalis	135	2.8
Pg135	Extended	Anterior	spinalis	135	2.89
Pg135	Extended	Anterior	spinalis	135	2.66
Pg135	Extended	Anterior	spinalis	135	2.83
Pg135	Extended	Anterior	spinalis	135	2.7
Pg135	Extended	Anterior	semispinalis	135	2.63
Pg135	Extended	Anterior	semispinalis	135	2.81
Pg135	Extended	Anterior	semispinalis	135	2.71
Pg135	Extended	Anterior	semispinalis	135	2.74
Pg135	Extended	Anterior	semispinalis	135	2.64
Pg135	Extended	Anterior	semispinalis	135	2.71
Pg135	Extended	Anterior	semispinalis	135	2.87
Pg135	Extended	Anterior	multifidus	135	3.23
Pg135	Extended	Anterior	multifidus	135	3.45
Pg135	Extended	Anterior	multifidus	135	2.99
Pg135	Extended	Anterior	multifidus	135	3.32
Pg135	Extended	Anterior	multifidus	135	3.26
Pg135	Extended	Anterior	multifidus	135	3.22
Pg135	Extended	Anterior	multifidus	135	2.99
Pg135	Extended	Anterior	levator costae	135	2.95
Pg135	Extended	Anterior	levator costae	135	3.19
Pg135	Extended	Anterior	levator costae	135	2.79
Pg135	Extended	Anterior	levator costae	135	3.12
Pg135	Extended	Anterior	levator costae	135	3.05
Pg135	Extended	Anterior	levator costae	135	3.1
Pg135	Extended	Anterior	levator costae	135	3.18
Pg135	Straight	Middle	iliocostalis (dorsal)	135	2.59
Pg135	Straight	Middle	iliocostalis (dorsal)	135	2.68
Pg135	Straight	Middle	iliocostalis (dorsal)	135	2.52
Pg135	Straight	Middle	iliocostalis (dorsal)	135	2.57
Pg135	Straight	Middle	iliocostalis (dorsal)	135	2.65
Pg135	Straight	Middle	iliocostalis (dorsal)	135	2.58
Pg135	Straight	Middle	iliocostalis (dorsal)	135	2.43
Pg135	Straight	Middle	iliocostalis (ventral)	135	2.4
Pg135	Straight	Middle	iliocostalis (ventral)	135	2.5
Pg135	Straight	Middle	iliocostalis (ventral)	135	2.48
Pg135	Straight	Middle	iliocostalis (ventral)	135	2.39
Pg135	Straight	Middle	iliocostalis (ventral)	135	2.55
Pg135	Straight	Middle	iliocostalis (ventral)	135	2.69
Pg135	Straight	Middle	iliocostalis (ventral)	135	2.41
Pg135	Straight	Middle	longissimus dorsi	135	2.57
Pg135	Straight	Middle	longissimus dorsi	135	2.42
Pg135	Straight	Middle	longissimus dorsi	135	2.41
Pg135	Straight	Middle	longissimus dorsi	135	2.14
Pg135	Straight	Middle	longissimus dorsi	135	2.63
Pg135	Straight	Middle	longissimus dorsi	135	2.28
Pg135	Straight	Middle	longissimus dorsi	135	2.51
Pg135	Straight	Middle	spinalis	135	2.36
Pg135	Straight	Middle	spinalis	135	2.31
Pg135	Straight	Middle	spinalis	135	2.48
Pg135	Straight	Middle	spinalis	135	2.46
Pg135	Straight	Middle	spinalis	135	2.64
Pg135	Straight	Middle	spinalis	135	2.64
Pg135	Straight	Middle	spinalis	135	2.41
Pg135	Straight	Middle	semispinalis	135	2.27
Pg135	Straight	Middle	semispinalis	135	2.44
Pg135	Straight	Middle	semispinalis	135	2.39
Pg135	Straight	Middle	semispinalis	135	2.25
Pg135	Straight	Middle	semispinalis	135	2.26
Pg135	Straight	Middle	semispinalis	135	2.46
Pg135	Straight	Middle	semispinalis	135	2.44
Pg135	Straight	Middle	multifidus	135	2.41
Pg135	Straight	Middle	multifidus	135	2.65
Pg135	Straight	Middle	multifidus	135	2.5
Pg135	Straight	Middle	multifidus	135	2.4
Pg135	Straight	Middle	multifidus	135	2.52
Pg135	Straight	Middle	multifidus	135	2.41
Pg135	Straight	Middle	multifidus	135	2.79
Pg135	Straight	Middle	levator costae	135	2.27
Pg135	Straight	Middle	levator costae	135	2.54
Pg135	Straight	Middle	levator costae	135	2.19
Pg135	Straight	Middle	levator costae	135	2.26
Pg135	Straight	Middle	levator costae	135	2.32
Pg135	Straight	Middle	levator costae	135	2.09
Pg135	Straight	Middle	levator costae	135	2.53
Pg135	Flexed	Middle	iliocostalis (dorsal)	135	1.83
Pg135	Flexed	Middle	iliocostalis (dorsal)	135	2.06
Pg135	Flexed	Middle	iliocostalis (dorsal)	135	1.95
Pg135	Flexed	Middle	iliocostalis (dorsal)	135	2.02
Pg135	Flexed	Middle	iliocostalis (dorsal)	135	1.81
Pg135	Flexed	Middle	iliocostalis (dorsal)	135	1.87
Pg135	Flexed	Middle	iliocostalis (dorsal)	135	2.15
Pg135	Flexed	Middle	iliocostalis (ventral)	135	1.49
Pg135	Flexed	Middle	iliocostalis (ventral)	135	1.54
Pg135	Flexed	Middle	iliocostalis (ventral)	135	2.3
Pg135	Flexed	Middle	iliocostalis (ventral)	135	2.3
Pg135	Flexed	Middle	iliocostalis (ventral)	135	1.36
Pg135	Flexed	Middle	iliocostalis (ventral)	135	1.6
Pg135	Flexed	Middle	iliocostalis (ventral)	135	2.25
Pg135	Flexed	Middle	longissimus dorsi	135	1.9
Pg135	Flexed	Middle	longissimus dorsi	135	1.83
Pg135	Flexed	Middle	longissimus dorsi	135	1.82
Pg135	Flexed	Middle	longissimus dorsi	135	2
Pg135	Flexed	Middle	longissimus dorsi	135	2.08
Pg135	Flexed	Middle	longissimus dorsi	135	1.99
Pg135	Flexed	Middle	longissimus dorsi	135	2.1
Pg135	Flexed	Middle	spinalis	135	1.68
Pg135	Flexed	Middle	spinalis	135	1.68
Pg135	Flexed	Middle	spinalis	135	1.76
Pg135	Flexed	Middle	spinalis	135	1.97
Pg135	Flexed	Middle	spinalis	135	1.88
Pg135	Flexed	Middle	spinalis	135	1.53
Pg135	Flexed	Middle	spinalis	135	1.4
Pg135	Flexed	Middle	semispinalis	135	2.28
Pg135	Flexed	Middle	semispinalis	135	2.27
Pg135	Flexed	Middle	semispinalis	135	1.85
Pg135	Flexed	Middle	semispinalis	135	2.2
Pg135	Flexed	Middle	semispinalis	135	1.56
Pg135	Flexed	Middle	semispinalis	135	1.73
Pg135	Flexed	Middle	semispinalis	135	1.46
Pg135	Flexed	Middle	multifidus	135	1.52
Pg135	Flexed	Middle	multifidus	135	1.67
Pg135	Flexed	Middle	multifidus	135	1.57
Pg135	Flexed	Middle	multifidus	135	1.55
Pg135	Flexed	Middle	multifidus	135	1.57
Pg135	Flexed	Middle	multifidus	135	1.8
Pg135	Flexed	Middle	multifidus	135	1.48
Pg135	Flexed	Middle	levator costae	135	1.57
Pg135	Flexed	Middle	levator costae	135	1.9
Pg135	Flexed	Middle	levator costae	135	1.82
Pg135	Flexed	Middle	levator costae	135	1.82
Pg135	Flexed	Middle	levator costae	135	1.5
Pg135	Flexed	Middle	levator costae	135	1.88
Pg135	Flexed	Middle	levator costae	135	1.74
Pg135	Extended	Middle	iliocostalis (dorsal)	135	3.14
Pg135	Extended	Middle	iliocostalis (dorsal)	135	3.44
Pg135	Extended	Middle	iliocostalis (dorsal)	135	3.28
Pg135	Extended	Middle	iliocostalis (dorsal)	135	3.17
Pg135	Extended	Middle	iliocostalis (dorsal)	135	3.39
Pg135	Extended	Middle	iliocostalis (dorsal)	135	3.21
Pg135	Extended	Middle	iliocostalis (dorsal)	135	3.12
Pg135	Extended	Middle	iliocostalis (ventral)	135	3.19
Pg135	Extended	Middle	iliocostalis (ventral)	135	3.2
Pg135	Extended	Middle	iliocostalis (ventral)	135	3.18
Pg135	Extended	Middle	iliocostalis (ventral)	135	3.01
Pg135	Extended	Middle	iliocostalis (ventral)	135	3.02
Pg135	Extended	Middle	iliocostalis (ventral)	135	3.24
Pg135	Extended	Middle	iliocostalis (ventral)	135	3.16
Pg135	Extended	Middle	longissimus dorsi	135	3.75
Pg135	Extended	Middle	longissimus dorsi	135	3.71
Pg135	Extended	Middle	longissimus dorsi	135	3.56
Pg135	Extended	Middle	longissimus dorsi	135	3.39
Pg135	Extended	Middle	longissimus dorsi	135	3.26
Pg135	Extended	Middle	longissimus dorsi	135	3.4
Pg135	Extended	Middle	longissimus dorsi	135	3.72
Pg135	Extended	Middle	spinalis	135	3.06
Pg135	Extended	Middle	spinalis	135	3.09
Pg135	Extended	Middle	spinalis	135	3.68
Pg135	Extended	Middle	spinalis	135	3
Pg135	Extended	Middle	spinalis	135	2.95
Pg135	Extended	Middle	spinalis	135	3.24
Pg135	Extended	Middle	spinalis	135	3.59
Pg135	Extended	Middle	semispinalis	135	2.93
Pg135	Extended	Middle	semispinalis	135	2.99
Pg135	Extended	Middle	semispinalis	135	3.11
Pg135	Extended	Middle	semispinalis	135	3.16
Pg135	Extended	Middle	semispinalis	135	2.76
Pg135	Extended	Middle	semispinalis	135	2.91
Pg135	Extended	Middle	semispinalis	135	3.03
Pg135	Extended	Middle	multifidus	135	3.13
Pg135	Extended	Middle	multifidus	135	3.01
Pg135	Extended	Middle	multifidus	135	3.32
Pg135	Extended	Middle	multifidus	135	3.21
Pg135	Extended	Middle	multifidus	135	2.96
Pg135	Extended	Middle	multifidus	135	2.98
Pg135	Extended	Middle	multifidus	135	2.96
Pg135	Extended	Middle	levator costae	135	3.37
Pg135	Extended	Middle	levator costae	135	3.38
Pg135	Extended	Middle	levator costae	135	3.33
Pg135	Extended	Middle	levator costae	135	3.26
Pg135	Extended	Middle	levator costae	135	3.1
Pg135	Extended	Middle	levator costae	135	3.2
Pg135	Extended	Middle	levator costae	135	3.18
Pg135	Straight	Posterior	iliocostalis (dorsal)	135	2.22
Pg135	Straight	Posterior	iliocostalis (dorsal)	135	2.3
Pg135	Straight	Posterior	iliocostalis (dorsal)	135	2.34
Pg135	Straight	Posterior	iliocostalis (dorsal)	135	2.48
Pg135	Straight	Posterior	iliocostalis (dorsal)	135	2.44
Pg135	Straight	Posterior	iliocostalis (dorsal)	135	2.22
Pg135	Straight	Posterior	iliocostalis (dorsal)	135	2.21
Pg135	Straight	Posterior	iliocostalis (ventral)	135	2.22
Pg135	Straight	Posterior	iliocostalis (ventral)	135	2.4
Pg135	Straight	Posterior	iliocostalis (ventral)	135	2.34
Pg135	Straight	Posterior	iliocostalis (ventral)	135	2.44
Pg135	Straight	Posterior	iliocostalis (ventral)	135	2.25
Pg135	Straight	Posterior	iliocostalis (ventral)	135	2.24
Pg135	Straight	Posterior	iliocostalis (ventral)	135	2.3
Pg135	Straight	Posterior	longissimus dorsi	135	2.28
Pg135	Straight	Posterior	longissimus dorsi	135	2.41
Pg135	Straight	Posterior	longissimus dorsi	135	2.2
Pg135	Straight	Posterior	longissimus dorsi	135	2.17
Pg135	Straight	Posterior	longissimus dorsi	135	2.7
Pg135	Straight	Posterior	longissimus dorsi	135	2.47
Pg135	Straight	Posterior	longissimus dorsi	135	2.61
Pg135	Straight	Posterior	spinalis	135	2.38
Pg135	Straight	Posterior	spinalis	135	2.43
Pg135	Straight	Posterior	spinalis	135	2.2
Pg135	Straight	Posterior	spinalis	135	2.19
Pg135	Straight	Posterior	spinalis	135	2.16
Pg135	Straight	Posterior	spinalis	135	2.48
Pg135	Straight	Posterior	spinalis	135	2.52
Pg135	Straight	Posterior	semispinalis	135	2.16
Pg135	Straight	Posterior	semispinalis	135	2.08
Pg135	Straight	Posterior	semispinalis	135	2.36
Pg135	Straight	Posterior	semispinalis	135	2.2
Pg135	Straight	Posterior	semispinalis	135	2
Pg135	Straight	Posterior	semispinalis	135	2.1
Pg135	Straight	Posterior	semispinalis	135	2.01
Pg135	Straight	Posterior	multifidus	135	2.71
Pg135	Straight	Posterior	multifidus	135	2.36
Pg135	Straight	Posterior	multifidus	135	2.36
Pg135	Straight	Posterior	multifidus	135	2.73
Pg135	Straight	Posterior	multifidus	135	2.43
Pg135	Straight	Posterior	multifidus	135	2.32
Pg135	Straight	Posterior	multifidus	135	2.5
Pg135	Straight	Posterior	levator costae	135	2.24
Pg135	Straight	Posterior	levator costae	135	2.21
Pg135	Straight	Posterior	levator costae	135	2.24
Pg135	Straight	Posterior	levator costae	135	2.23
Pg135	Straight	Posterior	levator costae	135	2.62
Pg135	Straight	Posterior	levator costae	135	2.43
Pg135	Straight	Posterior	levator costae	135	2.37
Pg135	Flexed	Posterior	iliocostalis (dorsal)	135	2.36
Pg135	Flexed	Posterior	iliocostalis (dorsal)	135	1.94
Pg135	Flexed	Posterior	iliocostalis (dorsal)	135	2.32
Pg135	Flexed	Posterior	iliocostalis (dorsal)	135	2.11
Pg135	Flexed	Posterior	iliocostalis (dorsal)	135	2.08
Pg135	Flexed	Posterior	iliocostalis (dorsal)	135	2.27
Pg135	Flexed	Posterior	iliocostalis (dorsal)	135	2.27
Pg135	Flexed	Posterior	iliocostalis (ventral)	135	1.93
Pg135	Flexed	Posterior	iliocostalis (ventral)	135	1.95
Pg135	Flexed	Posterior	iliocostalis (ventral)	135	2.02
Pg135	Flexed	Posterior	iliocostalis (ventral)	135	2.13
Pg135	Flexed	Posterior	iliocostalis (ventral)	135	1.99
Pg135	Flexed	Posterior	iliocostalis (ventral)	135	2.06
Pg135	Flexed	Posterior	iliocostalis (ventral)	135	2.04
Pg135	Flexed	Posterior	longissimus dorsi	135	1.84
Pg135	Flexed	Posterior	longissimus dorsi	135	1.76
Pg135	Flexed	Posterior	longissimus dorsi	135	1.79
Pg135	Flexed	Posterior	longissimus dorsi	135	1.98
Pg135	Flexed	Posterior	longissimus dorsi	135	1.93
Pg135	Flexed	Posterior	longissimus dorsi	135	2.14
Pg135	Flexed	Posterior	longissimus dorsi	135	2.06
Pg135	Flexed	Posterior	spinalis	135	1.91
Pg135	Flexed	Posterior	spinalis	135	1.87
Pg135	Flexed	Posterior	spinalis	135	1.88
Pg135	Flexed	Posterior	spinalis	135	1.91
Pg135	Flexed	Posterior	spinalis	135	2.05
Pg135	Flexed	Posterior	spinalis	135	1.98
Pg135	Flexed	Posterior	spinalis	135	1.78
Pg135	Flexed	Posterior	semispinalis	135	1.6
Pg135	Flexed	Posterior	semispinalis	135	1.74
Pg135	Flexed	Posterior	semispinalis	135	1.72
Pg135	Flexed	Posterior	semispinalis	135	1.55
Pg135	Flexed	Posterior	semispinalis	135	1.52
Pg135	Flexed	Posterior	semispinalis	135	1.56
Pg135	Flexed	Posterior	semispinalis	135	1.74
Pg135	Flexed	Posterior	multifidus	135	1.53
Pg135	Flexed	Posterior	multifidus	135	1.52
Pg135	Flexed	Posterior	multifidus	135	1.65
Pg135	Flexed	Posterior	multifidus	135	1.69
Pg135	Flexed	Posterior	multifidus	135	1.94
Pg135	Flexed	Posterior	multifidus	135	2
Pg135	Flexed	Posterior	multifidus	135	1.85
Pg135	Flexed	Posterior	levator costae	135	2.09
Pg135	Flexed	Posterior	levator costae	135	1.39
Pg135	Flexed	Posterior	levator costae	135	1.75
Pg135	Flexed	Posterior	levator costae	135	1.85
Pg135	Flexed	Posterior	levator costae	135	1.77
Pg135	Flexed	Posterior	levator costae	135	1.85
Pg135	Flexed	Posterior	levator costae	135	2.09
Pg135	Extended	Posterior	iliocostalis (dorsal)	135	3.14
Pg135	Extended	Posterior	iliocostalis (dorsal)	135	3.24
Pg135	Extended	Posterior	iliocostalis (dorsal)	135	3.12
Pg135	Extended	Posterior	iliocostalis (dorsal)	135	3.02
Pg135	Extended	Posterior	iliocostalis (dorsal)	135	3.56
Pg135	Extended	Posterior	iliocostalis (dorsal)	135	3.16
Pg135	Extended	Posterior	iliocostalis (dorsal)	135	3.12
Pg135	Extended	Posterior	iliocostalis (ventral)	135	3.38
Pg135	Extended	Posterior	iliocostalis (ventral)	135	3.38
Pg135	Extended	Posterior	iliocostalis (ventral)	135	3.27
Pg135	Extended	Posterior	iliocostalis (ventral)	135	3.29
Pg135	Extended	Posterior	iliocostalis (ventral)	135	3.3
Pg135	Extended	Posterior	iliocostalis (ventral)	135	3.53
Pg135	Extended	Posterior	iliocostalis (ventral)	135	3.25
Pg135	Extended	Posterior	longissimus dorsi	135	3.41
Pg135	Extended	Posterior	longissimus dorsi	135	3.17
Pg135	Extended	Posterior	longissimus dorsi	135	2.9
Pg135	Extended	Posterior	longissimus dorsi	135	3.12
Pg135	Extended	Posterior	longissimus dorsi	135	3.3
Pg135	Extended	Posterior	longissimus dorsi	135	3.18
Pg135	Extended	Posterior	longissimus dorsi	135	3.28
Pg135	Extended	Posterior	spinalis	135	2.73
Pg135	Extended	Posterior	spinalis	135	3.28
Pg135	Extended	Posterior	spinalis	135	2.74
Pg135	Extended	Posterior	spinalis	135	2.61
Pg135	Extended	Posterior	spinalis	135	2.81
Pg135	Extended	Posterior	spinalis	135	2.72
Pg135	Extended	Posterior	spinalis	135	2.85
Pg135	Extended	Posterior	semispinalis	135	2.6
Pg135	Extended	Posterior	semispinalis	135	2.92
Pg135	Extended	Posterior	semispinalis	135	2.71
Pg135	Extended	Posterior	semispinalis	135	3.09
Pg135	Extended	Posterior	semispinalis	135	3.07
Pg135	Extended	Posterior	semispinalis	135	2.72
Pg135	Extended	Posterior	semispinalis	135	3.47
Pg135	Extended	Posterior	multifidus	135	2.88
Pg135	Extended	Posterior	multifidus	135	3.02
Pg135	Extended	Posterior	multifidus	135	3.05
Pg135	Extended	Posterior	multifidus	135	2.96
Pg135	Extended	Posterior	multifidus	135	2.96
Pg135	Extended	Posterior	multifidus	135	2.78
Pg135	Extended	Posterior	multifidus	135	2.85
Pg135	Extended	Posterior	levator costae	135	3.14
Pg135	Extended	Posterior	levator costae	135	3.16
Pg135	Extended	Posterior	levator costae	135	3.14
Pg135	Extended	Posterior	levator costae	135	3.23
Pg135	Extended	Posterior	levator costae	135	3.18
Pg135	Extended	Posterior	levator costae	135	3.34
Pg135	Extended	Posterior	levator costae	135	3.12
Pg180	Straight	Anterior	iliocostalis (dorsal)	180	2.3
Pg180	Straight	Anterior	iliocostalis (dorsal)	180	2.68
Pg180	Straight	Anterior	iliocostalis (dorsal)	180	2.71
Pg180	Straight	Anterior	iliocostalis (dorsal)	180	2.68
Pg180	Straight	Anterior	iliocostalis (dorsal)	180	2.63
Pg180	Straight	Anterior	iliocostalis (dorsal)	180	2.66
Pg180	Straight	Anterior	iliocostalis (dorsal)	180	2.86
Pg180	Straight	Anterior	iliocostalis (ventral)	180	2.12
Pg180	Straight	Anterior	iliocostalis (ventral)	180	2.34
Pg180	Straight	Anterior	iliocostalis (ventral)	180	2.65
Pg180	Straight	Anterior	iliocostalis (ventral)	180	2.54
Pg180	Straight	Anterior	iliocostalis (ventral)	180	2.62
Pg180	Straight	Anterior	iliocostalis (ventral)	180	2.65
Pg180	Straight	Anterior	iliocostalis (ventral)	180	2.76
Pg180	Straight	Anterior	longissimus dorsi	180	3.07
Pg180	Straight	Anterior	longissimus dorsi	180	2.96
Pg180	Straight	Anterior	longissimus dorsi	180	2.85
Pg180	Straight	Anterior	longissimus dorsi	180	3.1
Pg180	Straight	Anterior	longissimus dorsi	180	2.92
Pg180	Straight	Anterior	longissimus dorsi	180	3.02
Pg180	Straight	Anterior	longissimus dorsi	180	2.93
Pg180	Straight	Anterior	spinalis	180	2.56
Pg180	Straight	Anterior	spinalis	180	2.92
Pg180	Straight	Anterior	spinalis	180	2.77
Pg180	Straight	Anterior	spinalis	180	2.8
Pg180	Straight	Anterior	spinalis	180	2.97
Pg180	Straight	Anterior	spinalis	180	2.9
Pg180	Straight	Anterior	spinalis	180	2.47
Pg180	Straight	Anterior	semispinalis	180	2.53
Pg180	Straight	Anterior	semispinalis	180	2.55
Pg180	Straight	Anterior	semispinalis	180	2.84
Pg180	Straight	Anterior	semispinalis	180	2.9
Pg180	Straight	Anterior	semispinalis	180	2.52
Pg180	Straight	Anterior	semispinalis	180	2.69
Pg180	Straight	Anterior	semispinalis	180	2.29
Pg180	Straight	Anterior	multifidus	180	2.73
Pg180	Straight	Anterior	multifidus	180	2.72
Pg180	Straight	Anterior	multifidus	180	2.75
Pg180	Straight	Anterior	multifidus	180	2.18
Pg180	Straight	Anterior	multifidus	180	2.65
Pg180	Straight	Anterior	multifidus	180	2.33
Pg180	Straight	Anterior	multifidus	180	2.11
Pg180	Straight	Anterior	levator costae	180	2.47
Pg180	Straight	Anterior	levator costae	180	2.32
Pg180	Straight	Anterior	levator costae	180	2.28
Pg180	Straight	Anterior	levator costae	180	2.16
Pg180	Straight	Anterior	levator costae	180	2.15
Pg180	Straight	Anterior	levator costae	180	2.59
Pg180	Straight	Anterior	levator costae	180	2.46
Pg180	Flexed	Anterior	iliocostalis (dorsal)	180	1.84
Pg180	Flexed	Anterior	iliocostalis (dorsal)	180	1.92
Pg180	Flexed	Anterior	iliocostalis (dorsal)	180	1.99
Pg180	Flexed	Anterior	iliocostalis (dorsal)	180	1.93
Pg180	Flexed	Anterior	iliocostalis (dorsal)	180	1.82
Pg180	Flexed	Anterior	iliocostalis (dorsal)	180	1.9
Pg180	Flexed	Anterior	iliocostalis (dorsal)	180	1.94
Pg180	Flexed	Anterior	iliocostalis (ventral)	180	1.89
Pg180	Flexed	Anterior	iliocostalis (ventral)	180	1.98
Pg180	Flexed	Anterior	iliocostalis (ventral)	180	1.87
Pg180	Flexed	Anterior	iliocostalis (ventral)	180	1.95
Pg180	Flexed	Anterior	iliocostalis (ventral)	180	1.9
Pg180	Flexed	Anterior	iliocostalis (ventral)	180	1.8
Pg180	Flexed	Anterior	iliocostalis (ventral)	180	1.99
Pg180	Flexed	Anterior	longissimus dorsi	180	1.77
Pg180	Flexed	Anterior	longissimus dorsi	180	1.99
Pg180	Flexed	Anterior	longissimus dorsi	180	1.84
Pg180	Flexed	Anterior	longissimus dorsi	180	1.98
Pg180	Flexed	Anterior	longissimus dorsi	180	1.95
Pg180	Flexed	Anterior	longissimus dorsi	180	2.31
Pg180	Flexed	Anterior	longissimus dorsi	180	1.96
Pg180	Flexed	Anterior	spinalis	180	1.94
Pg180	Flexed	Anterior	spinalis	180	1.95
Pg180	Flexed	Anterior	spinalis	180	1.99
Pg180	Flexed	Anterior	spinalis	180	2.17
Pg180	Flexed	Anterior	spinalis	180	2.05
Pg180	Flexed	Anterior	spinalis	180	2.08
Pg180	Flexed	Anterior	spinalis	180	1.99
Pg180	Flexed	Anterior	semispinalis	180	1.93
Pg180	Flexed	Anterior	semispinalis	180	1.52
Pg180	Flexed	Anterior	semispinalis	180	2.01
Pg180	Flexed	Anterior	semispinalis	180	2.07
Pg180	Flexed	Anterior	semispinalis	180	2.06
Pg180	Flexed	Anterior	semispinalis	180	1.92
Pg180	Flexed	Anterior	semispinalis	180	1.94
Pg180	Flexed	Anterior	multifidus	180	1.89
Pg180	Flexed	Anterior	multifidus	180	2.12
Pg180	Flexed	Anterior	multifidus	180	1.87
Pg180	Flexed	Anterior	multifidus	180	1.9
Pg180	Flexed	Anterior	multifidus	180	1.79
Pg180	Flexed	Anterior	multifidus	180	2.03
Pg180	Flexed	Anterior	multifidus	180	1.94
Pg180	Flexed	Anterior	levator costae	180	1.49
Pg180	Flexed	Anterior	levator costae	180	1.45
Pg180	Flexed	Anterior	levator costae	180	1.41
Pg180	Flexed	Anterior	levator costae	180	1.78
Pg180	Flexed	Anterior	levator costae	180	1.74
Pg180	Flexed	Anterior	levator costae	180	1.62
Pg180	Flexed	Anterior	levator costae	180	1.69
Pg180	Extended	Anterior	iliocostalis (dorsal)	180	3.39
Pg180	Extended	Anterior	iliocostalis (dorsal)	180	3.51
Pg180	Extended	Anterior	iliocostalis (dorsal)	180	3
Pg180	Extended	Anterior	iliocostalis (dorsal)	180	3.27
Pg180	Extended	Anterior	iliocostalis (dorsal)	180	3.2
Pg180	Extended	Anterior	iliocostalis (dorsal)	180	3.42
Pg180	Extended	Anterior	iliocostalis (dorsal)	180	3.2
Pg180	Extended	Anterior	iliocostalis (ventral)	180	3.21
Pg180	Extended	Anterior	iliocostalis (ventral)	180	3.3
Pg180	Extended	Anterior	iliocostalis (ventral)	180	3.35
Pg180	Extended	Anterior	iliocostalis (ventral)	180	3.51
Pg180	Extended	Anterior	iliocostalis (ventral)	180	3.52
Pg180	Extended	Anterior	iliocostalis (ventral)	180	3.15
Pg180	Extended	Anterior	iliocostalis (ventral)	180	3.15
Pg180	Extended	Anterior	longissimus dorsi	180	3.53
Pg180	Extended	Anterior	longissimus dorsi	180	3.59
Pg180	Extended	Anterior	longissimus dorsi	180	3.54
Pg180	Extended	Anterior	longissimus dorsi	180	3.34
Pg180	Extended	Anterior	longissimus dorsi	180	3.53
Pg180	Extended	Anterior	longissimus dorsi	180	3.46
Pg180	Extended	Anterior	longissimus dorsi	180	3.5
Pg180	Extended	Anterior	spinalis	180	3.12
Pg180	Extended	Anterior	spinalis	180	3.47
Pg180	Extended	Anterior	spinalis	180	3.35
Pg180	Extended	Anterior	spinalis	180	3.35
Pg180	Extended	Anterior	spinalis	180	3.31
Pg180	Extended	Anterior	spinalis	180	3.2
Pg180	Extended	Anterior	spinalis	180	3.09
Pg180	Extended	Anterior	semispinalis	180	2.99
Pg180	Extended	Anterior	semispinalis	180	3
Pg180	Extended	Anterior	semispinalis	180	2.95
Pg180	Extended	Anterior	semispinalis	180	2.89
Pg180	Extended	Anterior	semispinalis	180	3.06
Pg180	Extended	Anterior	semispinalis	180	3.02
Pg180	Extended	Anterior	semispinalis	180	2.93
Pg180	Extended	Anterior	multifidus	180	3.18
Pg180	Extended	Anterior	multifidus	180	3.21
Pg180	Extended	Anterior	multifidus	180	3.4
Pg180	Extended	Anterior	multifidus	180	3.17
Pg180	Extended	Anterior	multifidus	180	3.39
Pg180	Extended	Anterior	multifidus	180	3.23
Pg180	Extended	Anterior	multifidus	180	3.37
Pg180	Extended	Anterior	levator costae	180	3.31
Pg180	Extended	Anterior	levator costae	180	3.19
Pg180	Extended	Anterior	levator costae	180	3.04
Pg180	Extended	Anterior	levator costae	180	2.95
Pg180	Extended	Anterior	levator costae	180	2.9
Pg180	Extended	Anterior	levator costae	180	3.11
Pg180	Extended	Anterior	levator costae	180	2.99
Pg180	Straight	Middle	iliocostalis (dorsal)	180	2.34
Pg180	Straight	Middle	iliocostalis (dorsal)	180	2.57
Pg180	Straight	Middle	iliocostalis (dorsal)	180	2.5
Pg180	Straight	Middle	iliocostalis (dorsal)	180	2.22
Pg180	Straight	Middle	iliocostalis (dorsal)	180	2.19
Pg180	Straight	Middle	iliocostalis (dorsal)	180	2.21
Pg180	Straight	Middle	iliocostalis (dorsal)	180	2.5
Pg180	Straight	Middle	iliocostalis (ventral)	180	2.33
Pg180	Straight	Middle	iliocostalis (ventral)	180	2.67
Pg180	Straight	Middle	iliocostalis (ventral)	180	2.6
Pg180	Straight	Middle	iliocostalis (ventral)	180	2.39
Pg180	Straight	Middle	iliocostalis (ventral)	180	2.56
Pg180	Straight	Middle	iliocostalis (ventral)	180	2.33
Pg180	Straight	Middle	iliocostalis (ventral)	180	2.57
Pg180	Straight	Middle	longissimus dorsi	180	2.21
Pg180	Straight	Middle	longissimus dorsi	180	2.68
Pg180	Straight	Middle	longissimus dorsi	180	2.49
Pg180	Straight	Middle	longissimus dorsi	180	2.32
Pg180	Straight	Middle	longissimus dorsi	180	2.23
Pg180	Straight	Middle	longissimus dorsi	180	2.38
Pg180	Straight	Middle	longissimus dorsi	180	2.33
Pg180	Straight	Middle	spinalis	180	2.54
Pg180	Straight	Middle	spinalis	180	2.51
Pg180	Straight	Middle	spinalis	180	2.21
Pg180	Straight	Middle	spinalis	180	2.36
Pg180	Straight	Middle	spinalis	180	2.49
Pg180	Straight	Middle	spinalis	180	2.73
Pg180	Straight	Middle	spinalis	180	2.29
Pg180	Straight	Middle	semispinalis	180	2.84
Pg180	Straight	Middle	semispinalis	180	2.78
Pg180	Straight	Middle	semispinalis	180	2.78
Pg180	Straight	Middle	semispinalis	180	2.77
Pg180	Straight	Middle	semispinalis	180	2.72
Pg180	Straight	Middle	semispinalis	180	2.57
Pg180	Straight	Middle	semispinalis	180	2.24
Pg180	Straight	Middle	multifidus	180	2.27
Pg180	Straight	Middle	multifidus	180	2.16
Pg180	Straight	Middle	multifidus	180	2.44
Pg180	Straight	Middle	multifidus	180	2.64
Pg180	Straight	Middle	multifidus	180	2.33
Pg180	Straight	Middle	multifidus	180	2.32
Pg180	Straight	Middle	multifidus	180	2.7
Pg180	Straight	Middle	levator costae	180	2.8
Pg180	Straight	Middle	levator costae	180	2.64
Pg180	Straight	Middle	levator costae	180	2.61
Pg180	Straight	Middle	levator costae	180	2.73
Pg180	Straight	Middle	levator costae	180	2.49
Pg180	Straight	Middle	levator costae	180	2.52
Pg180	Straight	Middle	levator costae	180	2.51
Pg180	Flexed	Middle	iliocostalis (dorsal)	180	1.8
Pg180	Flexed	Middle	iliocostalis (dorsal)	180	1.93
Pg180	Flexed	Middle	iliocostalis (dorsal)	180	1.96
Pg180	Flexed	Middle	iliocostalis (dorsal)	180	2.02
Pg180	Flexed	Middle	iliocostalis (dorsal)	180	2.15
Pg180	Flexed	Middle	iliocostalis (dorsal)	180	1.98
Pg180	Flexed	Middle	iliocostalis (dorsal)	180	1.89
Pg180	Flexed	Middle	iliocostalis (ventral)	180	1.87
Pg180	Flexed	Middle	iliocostalis (ventral)	180	1.76
Pg180	Flexed	Middle	iliocostalis (ventral)	180	2.14
Pg180	Flexed	Middle	iliocostalis (ventral)	180	2.41
Pg180	Flexed	Middle	iliocostalis (ventral)	180	1.8
Pg180	Flexed	Middle	iliocostalis (ventral)	180	1.95
Pg180	Flexed	Middle	iliocostalis (ventral)	180	1.81
Pg180	Flexed	Middle	longissimus dorsi	180	1.6
Pg180	Flexed	Middle	longissimus dorsi	180	1.55
Pg180	Flexed	Middle	longissimus dorsi	180	1.59
Pg180	Flexed	Middle	longissimus dorsi	180	1.67
Pg180	Flexed	Middle	longissimus dorsi	180	1.58
Pg180	Flexed	Middle	longissimus dorsi	180	1.62
Pg180	Flexed	Middle	longissimus dorsi	180	1.48
Pg180	Flexed	Middle	spinalis	180	1.4
Pg180	Flexed	Middle	spinalis	180	1.49
Pg180	Flexed	Middle	spinalis	180	1.47
Pg180	Flexed	Middle	spinalis	180	1.48
Pg180	Flexed	Middle	spinalis	180	1.51
Pg180	Flexed	Middle	spinalis	180	1.42
Pg180	Flexed	Middle	spinalis	180	1.5
Pg180	Flexed	Middle	semispinalis	180	1.6
Pg180	Flexed	Middle	semispinalis	180	1.51
Pg180	Flexed	Middle	semispinalis	180	1.44
Pg180	Flexed	Middle	semispinalis	180	1.32
Pg180	Flexed	Middle	semispinalis	180	2.24
Pg180	Flexed	Middle	semispinalis	180	2.11
Pg180	Flexed	Middle	semispinalis	180	1.64
Pg180	Flexed	Middle	multifidus	180	1.68
Pg180	Flexed	Middle	multifidus	180	1.61
Pg180	Flexed	Middle	multifidus	180	1.89
Pg180	Flexed	Middle	multifidus	180	1.73
Pg180	Flexed	Middle	multifidus	180	1.47
Pg180	Flexed	Middle	multifidus	180	1.52
Pg180	Flexed	Middle	multifidus	180	1.65
Pg180	Flexed	Middle	levator costae	180	2.06
Pg180	Flexed	Middle	levator costae	180	1.9
Pg180	Flexed	Middle	levator costae	180	1.86
Pg180	Flexed	Middle	levator costae	180	1.88
Pg180	Flexed	Middle	levator costae	180	1.96
Pg180	Flexed	Middle	levator costae	180	1.91
Pg180	Flexed	Middle	levator costae	180	2
Pg180	Extended	Middle	iliocostalis (dorsal)	180	3.78
Pg180	Extended	Middle	iliocostalis (dorsal)	180	3.76
Pg180	Extended	Middle	iliocostalis (dorsal)	180	3.55
Pg180	Extended	Middle	iliocostalis (dorsal)	180	3.66
Pg180	Extended	Middle	iliocostalis (dorsal)	180	3.89
Pg180	Extended	Middle	iliocostalis (dorsal)	180	3.66
Pg180	Extended	Middle	iliocostalis (dorsal)	180	3.85
Pg180	Extended	Middle	iliocostalis (ventral)	180	3.74
Pg180	Extended	Middle	iliocostalis (ventral)	180	3.3
Pg180	Extended	Middle	iliocostalis (ventral)	180	3.65
Pg180	Extended	Middle	iliocostalis (ventral)	180	3.43
Pg180	Extended	Middle	iliocostalis (ventral)	180	3.68
Pg180	Extended	Middle	iliocostalis (ventral)	180	3.51
Pg180	Extended	Middle	iliocostalis (ventral)	180	3.54
Pg180	Extended	Middle	longissimus dorsi	180	3.41
Pg180	Extended	Middle	longissimus dorsi	180	3.96
Pg180	Extended	Middle	longissimus dorsi	180	3.49
Pg180	Extended	Middle	longissimus dorsi	180	3.34
Pg180	Extended	Middle	longissimus dorsi	180	3.62
Pg180	Extended	Middle	longissimus dorsi	180	3.78
Pg180	Extended	Middle	longissimus dorsi	180	3.71
Pg180	Extended	Middle	spinalis	180	3.77
Pg180	Extended	Middle	spinalis	180	3.77
Pg180	Extended	Middle	spinalis	180	3.66
Pg180	Extended	Middle	spinalis	180	3.61
Pg180	Extended	Middle	spinalis	180	3.77
Pg180	Extended	Middle	spinalis	180	3.61
Pg180	Extended	Middle	spinalis	180	3.55
Pg180	Extended	Middle	semispinalis	180	3.43
Pg180	Extended	Middle	semispinalis	180	3.54
Pg180	Extended	Middle	semispinalis	180	3.43
Pg180	Extended	Middle	semispinalis	180	3.67
Pg180	Extended	Middle	semispinalis	180	3.51
Pg180	Extended	Middle	semispinalis	180	3.61
Pg180	Extended	Middle	semispinalis	180	3.66
Pg180	Extended	Middle	multifidus	180	3.56
Pg180	Extended	Middle	multifidus	180	3.56
Pg180	Extended	Middle	multifidus	180	3.51
Pg180	Extended	Middle	multifidus	180	3.68
Pg180	Extended	Middle	multifidus	180	3.77
Pg180	Extended	Middle	multifidus	180	3.66
Pg180	Extended	Middle	multifidus	180	3.81
Pg180	Extended	Middle	levator costae	180	3.36
Pg180	Extended	Middle	levator costae	180	3.43
Pg180	Extended	Middle	levator costae	180	3.36
Pg180	Extended	Middle	levator costae	180	3.21
Pg180	Extended	Middle	levator costae	180	3.23
Pg180	Extended	Middle	levator costae	180	3.26
Pg180	Extended	Middle	levator costae	180	3.19
Pg180	Straight	Posterior	iliocostalis (dorsal)	180	2.53
Pg180	Straight	Posterior	iliocostalis (dorsal)	180	2.3
Pg180	Straight	Posterior	iliocostalis (dorsal)	180	2.26
Pg180	Straight	Posterior	iliocostalis (dorsal)	180	2.24
Pg180	Straight	Posterior	iliocostalis (dorsal)	180	2.44
Pg180	Straight	Posterior	iliocostalis (dorsal)	180	2.51
Pg180	Straight	Posterior	iliocostalis (dorsal)	180	2.53
Pg180	Straight	Posterior	iliocostalis (ventral)	180	2.41
Pg180	Straight	Posterior	iliocostalis (ventral)	180	2.86
Pg180	Straight	Posterior	iliocostalis (ventral)	180	2.58
Pg180	Straight	Posterior	iliocostalis (ventral)	180	2.47
Pg180	Straight	Posterior	iliocostalis (ventral)	180	2.57
Pg180	Straight	Posterior	iliocostalis (ventral)	180	2.47
Pg180	Straight	Posterior	iliocostalis (ventral)	180	2.43
Pg180	Straight	Posterior	longissimus dorsi	180	2.96
Pg180	Straight	Posterior	longissimus dorsi	180	2.96
Pg180	Straight	Posterior	longissimus dorsi	180	2.86
Pg180	Straight	Posterior	longissimus dorsi	180	2.74
Pg180	Straight	Posterior	longissimus dorsi	180	2.89
Pg180	Straight	Posterior	longissimus dorsi	180	2.71
Pg180	Straight	Posterior	longissimus dorsi	180	2.9
Pg180	Straight	Posterior	spinalis	180	2.38
Pg180	Straight	Posterior	spinalis	180	2.76
Pg180	Straight	Posterior	spinalis	180	2.54
Pg180	Straight	Posterior	spinalis	180	2.46
Pg180	Straight	Posterior	spinalis	180	2.51
Pg180	Straight	Posterior	spinalis	180	2.51
Pg180	Straight	Posterior	spinalis	180	2.22
Pg180	Straight	Posterior	semispinalis	180	2.45
Pg180	Straight	Posterior	semispinalis	180	2.55
Pg180	Straight	Posterior	semispinalis	180	2.41
Pg180	Straight	Posterior	semispinalis	180	2.55
Pg180	Straight	Posterior	semispinalis	180	2.44
Pg180	Straight	Posterior	semispinalis	180	2.38
Pg180	Straight	Posterior	semispinalis	180	2.45
Pg180	Straight	Posterior	multifidus	180	2.87
Pg180	Straight	Posterior	multifidus	180	2.87
Pg180	Straight	Posterior	multifidus	180	2.47
Pg180	Straight	Posterior	multifidus	180	2.51
Pg180	Straight	Posterior	multifidus	180	2.57
Pg180	Straight	Posterior	multifidus	180	2.77
Pg180	Straight	Posterior	multifidus	180	2.75
Pg180	Straight	Posterior	levator costae	180	2.38
Pg180	Straight	Posterior	levator costae	180	2.7
Pg180	Straight	Posterior	levator costae	180	2.5
Pg180	Straight	Posterior	levator costae	180	2.27
Pg180	Straight	Posterior	levator costae	180	2.72
Pg180	Straight	Posterior	levator costae	180	2.26
Pg180	Straight	Posterior	levator costae	180	2.38
Pg180	Flexed	Posterior	iliocostalis (dorsal)	180	1.48
Pg180	Flexed	Posterior	iliocostalis (dorsal)	180	1.37
Pg180	Flexed	Posterior	iliocostalis (dorsal)	180	1.41
Pg180	Flexed	Posterior	iliocostalis (dorsal)	180	1.57
Pg180	Flexed	Posterior	iliocostalis (dorsal)	180	1.42
Pg180	Flexed	Posterior	iliocostalis (dorsal)	180	1.5
Pg180	Flexed	Posterior	iliocostalis (dorsal)	180	1.42
Pg180	Flexed	Posterior	iliocostalis (ventral)	180	1.47
Pg180	Flexed	Posterior	iliocostalis (ventral)	180	1.54
Pg180	Flexed	Posterior	iliocostalis (ventral)	180	1.5
Pg180	Flexed	Posterior	iliocostalis (ventral)	180	1.63
Pg180	Flexed	Posterior	iliocostalis (ventral)	180	1.54
Pg180	Flexed	Posterior	iliocostalis (ventral)	180	1.49
Pg180	Flexed	Posterior	iliocostalis (ventral)	180	1.52
Pg180	Flexed	Posterior	longissimus dorsi	180	1.54
Pg180	Flexed	Posterior	longissimus dorsi	180	2
Pg180	Flexed	Posterior	longissimus dorsi	180	1.95
Pg180	Flexed	Posterior	longissimus dorsi	180	1.97
Pg180	Flexed	Posterior	longissimus dorsi	180	1.87
Pg180	Flexed	Posterior	longissimus dorsi	180	2.04
Pg180	Flexed	Posterior	longissimus dorsi	180	2.04
Pg180	Flexed	Posterior	spinalis	180	1.91
Pg180	Flexed	Posterior	spinalis	180	1.59
Pg180	Flexed	Posterior	spinalis	180	2.04
Pg180	Flexed	Posterior	spinalis	180	1.37
Pg180	Flexed	Posterior	spinalis	180	1.76
Pg180	Flexed	Posterior	spinalis	180	1.67
Pg180	Flexed	Posterior	spinalis	180	1.7
Pg180	Flexed	Posterior	semispinalis	180	1.79
Pg180	Flexed	Posterior	semispinalis	180	1.93
Pg180	Flexed	Posterior	semispinalis	180	2.25
Pg180	Flexed	Posterior	semispinalis	180	1.83
Pg180	Flexed	Posterior	semispinalis	180	2.07
Pg180	Flexed	Posterior	semispinalis	180	2.28
Pg180	Flexed	Posterior	semispinalis	180	1.93
Pg180	Flexed	Posterior	multifidus	180	2.13
Pg180	Flexed	Posterior	multifidus	180	1.99
Pg180	Flexed	Posterior	multifidus	180	1.49
Pg180	Flexed	Posterior	multifidus	180	1.98
Pg180	Flexed	Posterior	multifidus	180	2.21
Pg180	Flexed	Posterior	multifidus	180	2.2
Pg180	Flexed	Posterior	multifidus	180	1.55
Pg180	Flexed	Posterior	levator costae	180	1.56
Pg180	Flexed	Posterior	levator costae	180	1.44
Pg180	Flexed	Posterior	levator costae	180	1.5
Pg180	Flexed	Posterior	levator costae	180	1.55
Pg180	Flexed	Posterior	levator costae	180	1.63
Pg180	Flexed	Posterior	levator costae	180	1.65
Pg180	Flexed	Posterior	levator costae	180	1.58
Pg180	Extended	Posterior	iliocostalis (dorsal)	180	3.36
Pg180	Extended	Posterior	iliocostalis (dorsal)	180	3.44
Pg180	Extended	Posterior	iliocostalis (dorsal)	180	3.39
Pg180	Extended	Posterior	iliocostalis (dorsal)	180	3.41
Pg180	Extended	Posterior	iliocostalis (dorsal)	180	3.7
Pg180	Extended	Posterior	iliocostalis (dorsal)	180	3.54
Pg180	Extended	Posterior	iliocostalis (dorsal)	180	3.34
Pg180	Extended	Posterior	iliocostalis (ventral)	180	3.11
Pg180	Extended	Posterior	iliocostalis (ventral)	180	3.09
Pg180	Extended	Posterior	iliocostalis (ventral)	180	3.26
Pg180	Extended	Posterior	iliocostalis (ventral)	180	3.41
Pg180	Extended	Posterior	iliocostalis (ventral)	180	3.31
Pg180	Extended	Posterior	iliocostalis (ventral)	180	3.28
Pg180	Extended	Posterior	iliocostalis (ventral)	180	3.07
Pg180	Extended	Posterior	longissimus dorsi	180	3.48
Pg180	Extended	Posterior	longissimus dorsi	180	3.72
Pg180	Extended	Posterior	longissimus dorsi	180	3.83
Pg180	Extended	Posterior	longissimus dorsi	180	3.5
Pg180	Extended	Posterior	longissimus dorsi	180	3.53
Pg180	Extended	Posterior	longissimus dorsi	180	3.53
Pg180	Extended	Posterior	longissimus dorsi	180	3.69
Pg180	Extended	Posterior	spinalis	180	3.03
Pg180	Extended	Posterior	spinalis	180	3.45
Pg180	Extended	Posterior	spinalis	180	3.12
Pg180	Extended	Posterior	spinalis	180	2.98
Pg180	Extended	Posterior	spinalis	180	3.02
Pg180	Extended	Posterior	spinalis	180	3.13
Pg180	Extended	Posterior	spinalis	180	3.31
Pg180	Extended	Posterior	semispinalis	180	3.32
Pg180	Extended	Posterior	semispinalis	180	3.64
Pg180	Extended	Posterior	semispinalis	180	3.18
Pg180	Extended	Posterior	semispinalis	180	3.29
Pg180	Extended	Posterior	semispinalis	180	3.07
Pg180	Extended	Posterior	semispinalis	180	3.38
Pg180	Extended	Posterior	semispinalis	180	3.27
Pg180	Extended	Posterior	multifidus	180	3.61
Pg180	Extended	Posterior	multifidus	180	3.5
Pg180	Extended	Posterior	multifidus	180	3.49
Pg180	Extended	Posterior	multifidus	180	3.49
Pg180	Extended	Posterior	multifidus	180	3.3
Pg180	Extended	Posterior	multifidus	180	3.33
Pg180	Extended	Posterior	multifidus	180	3.52
Pg180	Extended	Posterior	levator costae	180	3.14
Pg180	Extended	Posterior	levator costae	180	3.04
Pg180	Extended	Posterior	levator costae	180	3.41
Pg180	Extended	Posterior	levator costae	180	3.42
Pg180	Extended	Posterior	levator costae	180	3.49
Pg180	Extended	Posterior	levator costae	180	3.04
Pg180	Extended	Posterior	levator costae	180	3.04
Pg265	Straight	Anterior	iliocostalis (dorsal)	265	2.24
Pg265	Straight	Anterior	iliocostalis (dorsal)	265	2.29
Pg265	Straight	Anterior	iliocostalis (dorsal)	265	2.22
Pg265	Straight	Anterior	iliocostalis (dorsal)	265	2.2
Pg265	Straight	Anterior	iliocostalis (dorsal)	265	2.4
Pg265	Straight	Anterior	iliocostalis (dorsal)	265	2.38
Pg265	Straight	Anterior	iliocostalis (dorsal)	265	2.3
Pg265	Straight	Anterior	iliocostalis (ventral)	265	2.55
Pg265	Straight	Anterior	iliocostalis (ventral)	265	2.37
Pg265	Straight	Anterior	iliocostalis (ventral)	265	2.59
Pg265	Straight	Anterior	iliocostalis (ventral)	265	2.42
Pg265	Straight	Anterior	iliocostalis (ventral)	265	2.49
Pg265	Straight	Anterior	iliocostalis (ventral)	265	2.27
Pg265	Straight	Anterior	iliocostalis (ventral)	265	2.59
Pg265	Straight	Anterior	longissimus dorsi	265	2.23
Pg265	Straight	Anterior	longissimus dorsi	265	2.17
Pg265	Straight	Anterior	longissimus dorsi	265	2.15
Pg265	Straight	Anterior	longissimus dorsi	265	2.2
Pg265	Straight	Anterior	longissimus dorsi	265	2.07
Pg265	Straight	Anterior	longissimus dorsi	265	2.18
Pg265	Straight	Anterior	longissimus dorsi	265	2.16
Pg265	Straight	Anterior	spinalis	265	2.46
Pg265	Straight	Anterior	spinalis	265	2.65
Pg265	Straight	Anterior	spinalis	265	2.5
Pg265	Straight	Anterior	spinalis	265	2.75
Pg265	Straight	Anterior	spinalis	265	2.15
Pg265	Straight	Anterior	spinalis	265	2.5
Pg265	Straight	Anterior	spinalis	265	2.63
Pg265	Straight	Anterior	semispinalis	265	2.48
Pg265	Straight	Anterior	semispinalis	265	2.28
Pg265	Straight	Anterior	semispinalis	265	2.4
Pg265	Straight	Anterior	semispinalis	265	2.3
Pg265	Straight	Anterior	semispinalis	265	2.25
Pg265	Straight	Anterior	semispinalis	265	2.29
Pg265	Straight	Anterior	semispinalis	265	2.43
Pg265	Straight	Anterior	multifidus	265	2.44
Pg265	Straight	Anterior	multifidus	265	2.42
Pg265	Straight	Anterior	multifidus	265	2.43
Pg265	Straight	Anterior	multifidus	265	2.33
Pg265	Straight	Anterior	multifidus	265	2.23
Pg265	Straight	Anterior	multifidus	265	2.38
Pg265	Straight	Anterior	multifidus	265	2.37
Pg265	Straight	Anterior	levator costae	265	2.16
Pg265	Straight	Anterior	levator costae	265	2.14
Pg265	Straight	Anterior	levator costae	265	2.19
Pg265	Straight	Anterior	levator costae	265	2.55
Pg265	Straight	Anterior	levator costae	265	2.66
Pg265	Straight	Anterior	levator costae	265	2.15
Pg265	Straight	Anterior	levator costae	265	2.11
Pg265	Flexed	Anterior	iliocostalis (dorsal)	265	1.41
Pg265	Flexed	Anterior	iliocostalis (dorsal)	265	1.37
Pg265	Flexed	Anterior	iliocostalis (dorsal)	265	1.39
Pg265	Flexed	Anterior	iliocostalis (dorsal)	265	1.35
Pg265	Flexed	Anterior	iliocostalis (dorsal)	265	1.44
Pg265	Flexed	Anterior	iliocostalis (dorsal)	265	1.45
Pg265	Flexed	Anterior	iliocostalis (dorsal)	265	1.42
Pg265	Flexed	Anterior	iliocostalis (ventral)	265	2.1
Pg265	Flexed	Anterior	iliocostalis (ventral)	265	2.24
Pg265	Flexed	Anterior	iliocostalis (ventral)	265	1.96
Pg265	Flexed	Anterior	iliocostalis (ventral)	265	2.05
Pg265	Flexed	Anterior	iliocostalis (ventral)	265	1.95
Pg265	Flexed	Anterior	iliocostalis (ventral)	265	2.3
Pg265	Flexed	Anterior	iliocostalis (ventral)	265	1.82
Pg265	Flexed	Anterior	longissimus dorsi	265	1.87
Pg265	Flexed	Anterior	longissimus dorsi	265	1.97
Pg265	Flexed	Anterior	longissimus dorsi	265	1.79
Pg265	Flexed	Anterior	longissimus dorsi	265	1.97
Pg265	Flexed	Anterior	longissimus dorsi	265	1.93
Pg265	Flexed	Anterior	longissimus dorsi	265	1.85
Pg265	Flexed	Anterior	longissimus dorsi	265	1.85
Pg265	Flexed	Anterior	spinalis	265	1.73
Pg265	Flexed	Anterior	spinalis	265	1.87
Pg265	Flexed	Anterior	spinalis	265	1.86
Pg265	Flexed	Anterior	spinalis	265	2.04
Pg265	Flexed	Anterior	spinalis	265	2
Pg265	Flexed	Anterior	spinalis	265	2.07
Pg265	Flexed	Anterior	spinalis	265	2.13
Pg265	Flexed	Anterior	semispinalis	265	2.18
Pg265	Flexed	Anterior	semispinalis	265	1.65
Pg265	Flexed	Anterior	semispinalis	265	1.54
Pg265	Flexed	Anterior	semispinalis	265	1.76
Pg265	Flexed	Anterior	semispinalis	265	1.82
Pg265	Flexed	Anterior	semispinalis	265	1.92
Pg265	Flexed	Anterior	semispinalis	265	2.04
Pg265	Flexed	Anterior	multifidus	265	1.53
Pg265	Flexed	Anterior	multifidus	265	1.53
Pg265	Flexed	Anterior	multifidus	265	1.51
Pg265	Flexed	Anterior	multifidus	265	1.47
Pg265	Flexed	Anterior	multifidus	265	1.54
Pg265	Flexed	Anterior	multifidus	265	1.52
Pg265	Flexed	Anterior	multifidus	265	1.77
Pg265	Flexed	Anterior	levator costae	265	1.6
Pg265	Flexed	Anterior	levator costae	265	1.71
Pg265	Flexed	Anterior	levator costae	265	1.48
Pg265	Flexed	Anterior	levator costae	265	1.32
Pg265	Flexed	Anterior	levator costae	265	2.07
Pg265	Flexed	Anterior	levator costae	265	1.38
Pg265	Flexed	Anterior	levator costae	265	1.44
Pg265	Extended	Anterior	iliocostalis (dorsal)	265	3.17
Pg265	Extended	Anterior	iliocostalis (dorsal)	265	3.27
Pg265	Extended	Anterior	iliocostalis (dorsal)	265	3.2
Pg265	Extended	Anterior	iliocostalis (dorsal)	265	3.43
Pg265	Extended	Anterior	iliocostalis (dorsal)	265	3.34
Pg265	Extended	Anterior	iliocostalis (dorsal)	265	3.33
Pg265	Extended	Anterior	iliocostalis (dorsal)	265	3.17
Pg265	Extended	Anterior	iliocostalis (ventral)	265	3.68
Pg265	Extended	Anterior	iliocostalis (ventral)	265	3.74
Pg265	Extended	Anterior	iliocostalis (ventral)	265	3.63
Pg265	Extended	Anterior	iliocostalis (ventral)	265	3.69
Pg265	Extended	Anterior	iliocostalis (ventral)	265	3.58
Pg265	Extended	Anterior	iliocostalis (ventral)	265	3.76
Pg265	Extended	Anterior	iliocostalis (ventral)	265	3.7
Pg265	Extended	Anterior	longissimus dorsi	265	3.37
Pg265	Extended	Anterior	longissimus dorsi	265	3.49
Pg265	Extended	Anterior	longissimus dorsi	265	3.37
Pg265	Extended	Anterior	longissimus dorsi	265	3.72
Pg265	Extended	Anterior	longissimus dorsi	265	3.51
Pg265	Extended	Anterior	longissimus dorsi	265	3.55
Pg265	Extended	Anterior	longissimus dorsi	265	3.4
Pg265	Extended	Anterior	spinalis	265	3.02
Pg265	Extended	Anterior	spinalis	265	3.24
Pg265	Extended	Anterior	spinalis	265	3.01
Pg265	Extended	Anterior	spinalis	265	3.21
Pg265	Extended	Anterior	spinalis	265	3.3
Pg265	Extended	Anterior	spinalis	265	3.06
Pg265	Extended	Anterior	spinalis	265	3.27
Pg265	Extended	Anterior	semispinalis	265	3.48
Pg265	Extended	Anterior	semispinalis	265	3.67
Pg265	Extended	Anterior	semispinalis	265	3.91
Pg265	Extended	Anterior	semispinalis	265	3.98
Pg265	Extended	Anterior	semispinalis	265	3.2
Pg265	Extended	Anterior	semispinalis	265	3.15
Pg265	Extended	Anterior	semispinalis	265	3.25
Pg265	Extended	Anterior	multifidus	265	3.53
Pg265	Extended	Anterior	multifidus	265	3.26
Pg265	Extended	Anterior	multifidus	265	3.16
Pg265	Extended	Anterior	multifidus	265	3.34
Pg265	Extended	Anterior	multifidus	265	3.04
Pg265	Extended	Anterior	multifidus	265	3.12
Pg265	Extended	Anterior	multifidus	265	3.18
Pg265	Extended	Anterior	levator costae	265	3.76
Pg265	Extended	Anterior	levator costae	265	3.71
Pg265	Extended	Anterior	levator costae	265	3.3
Pg265	Extended	Anterior	levator costae	265	3.23
Pg265	Extended	Anterior	levator costae	265	3.23
Pg265	Extended	Anterior	levator costae	265	3.6
Pg265	Extended	Anterior	levator costae	265	3.67
Pg265	Straight	Middle	iliocostalis (dorsal)	265	2.67
Pg265	Straight	Middle	iliocostalis (dorsal)	265	2.81
Pg265	Straight	Middle	iliocostalis (dorsal)	265	2.66
Pg265	Straight	Middle	iliocostalis (dorsal)	265	2.84
Pg265	Straight	Middle	iliocostalis (dorsal)	265	2.59
Pg265	Straight	Middle	iliocostalis (dorsal)	265	2.69
Pg265	Straight	Middle	iliocostalis (dorsal)	265	2.92
Pg265	Straight	Middle	iliocostalis (ventral)	265	2.52
Pg265	Straight	Middle	iliocostalis (ventral)	265	2.62
Pg265	Straight	Middle	iliocostalis (ventral)	265	2.51
Pg265	Straight	Middle	iliocostalis (ventral)	265	2.73
Pg265	Straight	Middle	iliocostalis (ventral)	265	2.7
Pg265	Straight	Middle	iliocostalis (ventral)	265	2.88
Pg265	Straight	Middle	iliocostalis (ventral)	265	2.76
Pg265	Straight	Middle	longissimus dorsi	265	2.25
Pg265	Straight	Middle	longissimus dorsi	265	2.28
Pg265	Straight	Middle	longissimus dorsi	265	2.52
Pg265	Straight	Middle	longissimus dorsi	265	2.44
Pg265	Straight	Middle	longissimus dorsi	265	2.33
Pg265	Straight	Middle	longissimus dorsi	265	2.38
Pg265	Straight	Middle	longissimus dorsi	265	2.47
Pg265	Straight	Middle	spinalis	265	2.12
Pg265	Straight	Middle	spinalis	265	2.44
Pg265	Straight	Middle	spinalis	265	2.24
Pg265	Straight	Middle	spinalis	265	2.21
Pg265	Straight	Middle	spinalis	265	2.17
Pg265	Straight	Middle	spinalis	265	2.31
Pg265	Straight	Middle	spinalis	265	2.17
Pg265	Straight	Middle	semispinalis	265	2.67
Pg265	Straight	Middle	semispinalis	265	2.76
Pg265	Straight	Middle	semispinalis	265	2.2
Pg265	Straight	Middle	semispinalis	265	2.14
Pg265	Straight	Middle	semispinalis	265	2.68
Pg265	Straight	Middle	semispinalis	265	2.61
Pg265	Straight	Middle	semispinalis	265	2.58
Pg265	Straight	Middle	multifidus	265	2.2
Pg265	Straight	Middle	multifidus	265	2.49
Pg265	Straight	Middle	multifidus	265	2.26
Pg265	Straight	Middle	multifidus	265	2.18
Pg265	Straight	Middle	multifidus	265	2.46
Pg265	Straight	Middle	multifidus	265	2.37
Pg265	Straight	Middle	multifidus	265	2.3
Pg265	Straight	Middle	levator costae	265	2.44
Pg265	Straight	Middle	levator costae	265	2.26
Pg265	Straight	Middle	levator costae	265	2.19
Pg265	Straight	Middle	levator costae	265	2.24
Pg265	Straight	Middle	levator costae	265	2.16
Pg265	Straight	Middle	levator costae	265	2.39
Pg265	Straight	Middle	levator costae	265	2.17
Pg265	Flexed	Middle	iliocostalis (dorsal)	265	1.71
Pg265	Flexed	Middle	iliocostalis (dorsal)	265	1.97
Pg265	Flexed	Middle	iliocostalis (dorsal)	265	1.84
Pg265	Flexed	Middle	iliocostalis (dorsal)	265	1.88
Pg265	Flexed	Middle	iliocostalis (dorsal)	265	1.9
Pg265	Flexed	Middle	iliocostalis (dorsal)	265	1.96
Pg265	Flexed	Middle	iliocostalis (dorsal)	265	2.18
Pg265	Flexed	Middle	iliocostalis (ventral)	265	2.16
Pg265	Flexed	Middle	iliocostalis (ventral)	265	1.71
Pg265	Flexed	Middle	iliocostalis (ventral)	265	1.8
Pg265	Flexed	Middle	iliocostalis (ventral)	265	1.81
Pg265	Flexed	Middle	iliocostalis (ventral)	265	2.19
Pg265	Flexed	Middle	iliocostalis (ventral)	265	2.01
Pg265	Flexed	Middle	iliocostalis (ventral)	265	1.97
Pg265	Flexed	Middle	longissimus dorsi	265	1.65
Pg265	Flexed	Middle	longissimus dorsi	265	1.46
Pg265	Flexed	Middle	longissimus dorsi	265	1.59
Pg265	Flexed	Middle	longissimus dorsi	265	1.53
Pg265	Flexed	Middle	longissimus dorsi	265	1.53
Pg265	Flexed	Middle	longissimus dorsi	265	1.73
Pg265	Flexed	Middle	longissimus dorsi	265	1.69
Pg265	Flexed	Middle	spinalis	265	1.65
Pg265	Flexed	Middle	spinalis	265	1.54
Pg265	Flexed	Middle	spinalis	265	1.61
Pg265	Flexed	Middle	spinalis	265	1.58
Pg265	Flexed	Middle	spinalis	265	1.52
Pg265	Flexed	Middle	spinalis	265	1.54
Pg265	Flexed	Middle	spinalis	265	1.61
Pg265	Flexed	Middle	semispinalis	265	1.55
Pg265	Flexed	Middle	semispinalis	265	1.69
Pg265	Flexed	Middle	semispinalis	265	1.5
Pg265	Flexed	Middle	semispinalis	265	1.68
Pg265	Flexed	Middle	semispinalis	265	1.56
Pg265	Flexed	Middle	semispinalis	265	1.64
Pg265	Flexed	Middle	semispinalis	265	1.74
Pg265	Flexed	Middle	multifidus	265	1.72
Pg265	Flexed	Middle	multifidus	265	1.73
Pg265	Flexed	Middle	multifidus	265	1.79
Pg265	Flexed	Middle	multifidus	265	1.83
Pg265	Flexed	Middle	multifidus	265	1.74
Pg265	Flexed	Middle	multifidus	265	1.76
Pg265	Flexed	Middle	multifidus	265	1.64
Pg265	Flexed	Middle	levator costae	265	1.92
Pg265	Flexed	Middle	levator costae	265	1.91
Pg265	Flexed	Middle	levator costae	265	1.69
Pg265	Flexed	Middle	levator costae	265	1.86
Pg265	Flexed	Middle	levator costae	265	1.89
Pg265	Flexed	Middle	levator costae	265	1.98
Pg265	Flexed	Middle	levator costae	265	1.8
Pg265	Extended	Middle	iliocostalis (dorsal)	265	3.4
Pg265	Extended	Middle	iliocostalis (dorsal)	265	3.36
Pg265	Extended	Middle	iliocostalis (dorsal)	265	3.39
Pg265	Extended	Middle	iliocostalis (dorsal)	265	3.58
Pg265	Extended	Middle	iliocostalis (dorsal)	265	3.63
Pg265	Extended	Middle	iliocostalis (dorsal)	265	3.51
Pg265	Extended	Middle	iliocostalis (dorsal)	265	3.53
Pg265	Extended	Middle	iliocostalis (ventral)	265	3.68
Pg265	Extended	Middle	iliocostalis (ventral)	265	3.59
Pg265	Extended	Middle	iliocostalis (ventral)	265	3.68
Pg265	Extended	Middle	iliocostalis (ventral)	265	3.8
Pg265	Extended	Middle	iliocostalis (ventral)	265	3.58
Pg265	Extended	Middle	iliocostalis (ventral)	265	3.61
Pg265	Extended	Middle	iliocostalis (ventral)	265	3.64
Pg265	Extended	Middle	longissimus dorsi	265	3.81
Pg265	Extended	Middle	longissimus dorsi	265	3.56
Pg265	Extended	Middle	longissimus dorsi	265	3.44
Pg265	Extended	Middle	longissimus dorsi	265	3.48
Pg265	Extended	Middle	longissimus dorsi	265	3.7
Pg265	Extended	Middle	longissimus dorsi	265	3.66
Pg265	Extended	Middle	longissimus dorsi	265	3.55
Pg265	Extended	Middle	spinalis	265	2.94
Pg265	Extended	Middle	spinalis	265	3.09
Pg265	Extended	Middle	spinalis	265	3.22
Pg265	Extended	Middle	spinalis	265	2.94
Pg265	Extended	Middle	spinalis	265	3.53
Pg265	Extended	Middle	spinalis	265	3.28
Pg265	Extended	Middle	spinalis	265	2.93
Pg265	Extended	Middle	semispinalis	265	3.02
Pg265	Extended	Middle	semispinalis	265	3.09
Pg265	Extended	Middle	semispinalis	265	3.16
Pg265	Extended	Middle	semispinalis	265	3.31
Pg265	Extended	Middle	semispinalis	265	3.05
Pg265	Extended	Middle	semispinalis	265	3.28
Pg265	Extended	Middle	semispinalis	265	3.12
Pg265	Extended	Middle	multifidus	265	3.04
Pg265	Extended	Middle	multifidus	265	3.3
Pg265	Extended	Middle	multifidus	265	3.26
Pg265	Extended	Middle	multifidus	265	3.54
Pg265	Extended	Middle	multifidus	265	3.48
Pg265	Extended	Middle	multifidus	265	3.44
Pg265	Extended	Middle	multifidus	265	3.47
Pg265	Extended	Middle	levator costae	265	3.32
Pg265	Extended	Middle	levator costae	265	3.37
Pg265	Extended	Middle	levator costae	265	3.39
Pg265	Extended	Middle	levator costae	265	3.44
Pg265	Extended	Middle	levator costae	265	3.28
Pg265	Extended	Middle	levator costae	265	3.32
Pg265	Extended	Middle	levator costae	265	3.29
Pg265	Straight	Posterior	iliocostalis (dorsal)	265	2.42
Pg265	Straight	Posterior	iliocostalis (dorsal)	265	2.41
Pg265	Straight	Posterior	iliocostalis (dorsal)	265	2.41
Pg265	Straight	Posterior	iliocostalis (dorsal)	265	2.57
Pg265	Straight	Posterior	iliocostalis (dorsal)	265	2.47
Pg265	Straight	Posterior	iliocostalis (dorsal)	265	2.53
Pg265	Straight	Posterior	iliocostalis (dorsal)	265	2.42
Pg265	Straight	Posterior	iliocostalis (ventral)	265	2.49
Pg265	Straight	Posterior	iliocostalis (ventral)	265	2.62
Pg265	Straight	Posterior	iliocostalis (ventral)	265	2.63
Pg265	Straight	Posterior	iliocostalis (ventral)	265	2.41
Pg265	Straight	Posterior	iliocostalis (ventral)	265	2.67
Pg265	Straight	Posterior	iliocostalis (ventral)	265	2.41
Pg265	Straight	Posterior	iliocostalis (ventral)	265	2.62
Pg265	Straight	Posterior	longissimus dorsi	265	2.3
Pg265	Straight	Posterior	longissimus dorsi	265	2.19
Pg265	Straight	Posterior	longissimus dorsi	265	2.37
Pg265	Straight	Posterior	longissimus dorsi	265	2.14
Pg265	Straight	Posterior	longissimus dorsi	265	2.38
Pg265	Straight	Posterior	longissimus dorsi	265	2.49
Pg265	Straight	Posterior	longissimus dorsi	265	2.37
Pg265	Straight	Posterior	spinalis	265	2.59
Pg265	Straight	Posterior	spinalis	265	2.57
Pg265	Straight	Posterior	spinalis	265	2.21
Pg265	Straight	Posterior	spinalis	265	2.28
Pg265	Straight	Posterior	spinalis	265	2.34
Pg265	Straight	Posterior	spinalis	265	2.3
Pg265	Straight	Posterior	spinalis	265	2.27
Pg265	Straight	Posterior	semispinalis	265	2.09
Pg265	Straight	Posterior	semispinalis	265	2.21
Pg265	Straight	Posterior	semispinalis	265	2.44
Pg265	Straight	Posterior	semispinalis	265	2.09
Pg265	Straight	Posterior	semispinalis	265	2.66
Pg265	Straight	Posterior	semispinalis	265	2.18
Pg265	Straight	Posterior	semispinalis	265	2.41
Pg265	Straight	Posterior	multifidus	265	2.27
Pg265	Straight	Posterior	multifidus	265	2.38
Pg265	Straight	Posterior	multifidus	265	2.37
Pg265	Straight	Posterior	multifidus	265	2.16
Pg265	Straight	Posterior	multifidus	265	2.21
Pg265	Straight	Posterior	multifidus	265	2.22
Pg265	Straight	Posterior	multifidus	265	2.12
Pg265	Straight	Posterior	levator costae	265	2.26
Pg265	Straight	Posterior	levator costae	265	2.08
Pg265	Straight	Posterior	levator costae	265	2.35
Pg265	Straight	Posterior	levator costae	265	2.31
Pg265	Straight	Posterior	levator costae	265	2.19
Pg265	Straight	Posterior	levator costae	265	2.19
Pg265	Straight	Posterior	levator costae	265	2.15
Pg265	Flexed	Posterior	iliocostalis (dorsal)	265	1.93
Pg265	Flexed	Posterior	iliocostalis (dorsal)	265	1.75
Pg265	Flexed	Posterior	iliocostalis (dorsal)	265	1.78
Pg265	Flexed	Posterior	iliocostalis (dorsal)	265	1.91
Pg265	Flexed	Posterior	iliocostalis (dorsal)	265	1.84
Pg265	Flexed	Posterior	iliocostalis (dorsal)	265	1.8
Pg265	Flexed	Posterior	iliocostalis (dorsal)	265	1.8
Pg265	Flexed	Posterior	iliocostalis (ventral)	265	1.67
Pg265	Flexed	Posterior	iliocostalis (ventral)	265	1.75
Pg265	Flexed	Posterior	iliocostalis (ventral)	265	1.83
Pg265	Flexed	Posterior	iliocostalis (ventral)	265	1.95
Pg265	Flexed	Posterior	iliocostalis (ventral)	265	2.03
Pg265	Flexed	Posterior	iliocostalis (ventral)	265	1.68
Pg265	Flexed	Posterior	iliocostalis (ventral)	265	1.78
Pg265	Flexed	Posterior	longissimus dorsi	265	1.91
Pg265	Flexed	Posterior	longissimus dorsi	265	1.84
Pg265	Flexed	Posterior	longissimus dorsi	265	1.83
Pg265	Flexed	Posterior	longissimus dorsi	265	1.86
Pg265	Flexed	Posterior	longissimus dorsi	265	1.78
Pg265	Flexed	Posterior	longissimus dorsi	265	1.86
Pg265	Flexed	Posterior	longissimus dorsi	265	1.92
Pg265	Flexed	Posterior	spinalis	265	1.73
Pg265	Flexed	Posterior	spinalis	265	1.89
Pg265	Flexed	Posterior	spinalis	265	1.89
Pg265	Flexed	Posterior	spinalis	265	1.98
Pg265	Flexed	Posterior	spinalis	265	1.91
Pg265	Flexed	Posterior	spinalis	265	2.03
Pg265	Flexed	Posterior	spinalis	265	2.08
Pg265	Flexed	Posterior	semispinalis	265	2.01
Pg265	Flexed	Posterior	semispinalis	265	1.98
Pg265	Flexed	Posterior	semispinalis	265	1.6
Pg265	Flexed	Posterior	semispinalis	265	1.81
Pg265	Flexed	Posterior	semispinalis	265	1.86
Pg265	Flexed	Posterior	semispinalis	265	1.91
Pg265	Flexed	Posterior	semispinalis	265	1.86
Pg265	Flexed	Posterior	multifidus	265	1.91
Pg265	Flexed	Posterior	multifidus	265	1.94
Pg265	Flexed	Posterior	multifidus	265	1.87
Pg265	Flexed	Posterior	multifidus	265	1.9
Pg265	Flexed	Posterior	multifidus	265	1.82
Pg265	Flexed	Posterior	multifidus	265	1.82
Pg265	Flexed	Posterior	multifidus	265	1.88
Pg265	Flexed	Posterior	levator costae	265	1.87
Pg265	Flexed	Posterior	levator costae	265	1.92
Pg265	Flexed	Posterior	levator costae	265	1.99
Pg265	Flexed	Posterior	levator costae	265	1.79
Pg265	Flexed	Posterior	levator costae	265	1.76
Pg265	Flexed	Posterior	levator costae	265	1.78
Pg265	Flexed	Posterior	levator costae	265	1.7
Pg265	Extended	Posterior	iliocostalis (dorsal)	265	3.11
Pg265	Extended	Posterior	iliocostalis (dorsal)	265	3.22
Pg265	Extended	Posterior	iliocostalis (dorsal)	265	3.38
Pg265	Extended	Posterior	iliocostalis (dorsal)	265	3.26
Pg265	Extended	Posterior	iliocostalis (dorsal)	265	3.37
Pg265	Extended	Posterior	iliocostalis (dorsal)	265	3.41
Pg265	Extended	Posterior	iliocostalis (dorsal)	265	3.33
Pg265	Extended	Posterior	iliocostalis (ventral)	265	3.63
Pg265	Extended	Posterior	iliocostalis (ventral)	265	3.59
Pg265	Extended	Posterior	iliocostalis (ventral)	265	3.32
Pg265	Extended	Posterior	iliocostalis (ventral)	265	3.69
Pg265	Extended	Posterior	iliocostalis (ventral)	265	3.56
Pg265	Extended	Posterior	iliocostalis (ventral)	265	3.5
Pg265	Extended	Posterior	iliocostalis (ventral)	265	3.5
Pg265	Extended	Posterior	longissimus dorsi	265	3.25
Pg265	Extended	Posterior	longissimus dorsi	265	3.2
Pg265	Extended	Posterior	longissimus dorsi	265	3.29
Pg265	Extended	Posterior	longissimus dorsi	265	3.47
Pg265	Extended	Posterior	longissimus dorsi	265	3.37
Pg265	Extended	Posterior	longissimus dorsi	265	3.17
Pg265	Extended	Posterior	longissimus dorsi	265	3.33
Pg265	Extended	Posterior	spinalis	265	2.94
Pg265	Extended	Posterior	spinalis	265	3.01
Pg265	Extended	Posterior	spinalis	265	2.97
Pg265	Extended	Posterior	spinalis	265	2.82
Pg265	Extended	Posterior	spinalis	265	2.89
Pg265	Extended	Posterior	spinalis	265	3.07
Pg265	Extended	Posterior	spinalis	265	2.88
Pg265	Extended	Posterior	semispinalis	265	2.75
Pg265	Extended	Posterior	semispinalis	265	2.69
Pg265	Extended	Posterior	semispinalis	265	2.99
Pg265	Extended	Posterior	semispinalis	265	2.86
Pg265	Extended	Posterior	semispinalis	265	2.93
Pg265	Extended	Posterior	semispinalis	265	2.83
Pg265	Extended	Posterior	semispinalis	265	2.82
Pg265	Extended	Posterior	multifidus	265	2.9
Pg265	Extended	Posterior	multifidus	265	3.04
Pg265	Extended	Posterior	multifidus	265	2.84
Pg265	Extended	Posterior	multifidus	265	3.03
Pg265	Extended	Posterior	multifidus	265	2.92
Pg265	Extended	Posterior	multifidus	265	2.9
Pg265	Extended	Posterior	multifidus	265	3.23
Pg265	Extended	Posterior	levator costae	265	3.04
Pg265	Extended	Posterior	levator costae	265	3.14
Pg265	Extended	Posterior	levator costae	265	3.02
Pg265	Extended	Posterior	levator costae	265	3.2
Pg265	Extended	Posterior	levator costae	265	3.08
Pg265	Extended	Posterior	levator costae	265	2.84
Pg265	Extended	Posterior	levator costae	265	3.18
Pg335	Straight	Anterior	iliocostalis (dorsal)	335	2.73
Pg335	Straight	Anterior	iliocostalis (dorsal)	335	2.38
Pg335	Straight	Anterior	iliocostalis (dorsal)	335	2.57
Pg335	Straight	Anterior	iliocostalis (dorsal)	335	2.2
Pg335	Straight	Anterior	iliocostalis (dorsal)	335	2.15
Pg335	Straight	Anterior	iliocostalis (dorsal)	335	2.27
Pg335	Straight	Anterior	iliocostalis (dorsal)	335	2.16
Pg335	Straight	Anterior	iliocostalis (dorsal)	335	2.76
Pg335	Straight	Anterior	iliocostalis (dorsal)	335	2.08
Pg335	Straight	Anterior	iliocostalis (dorsal)	335	2.15
Pg335	Straight	Anterior	iliocostalis (dorsal)	335	2.2
Pg335	Straight	Anterior	iliocostalis (ventral)	335	2.32
Pg335	Straight	Anterior	iliocostalis (ventral)	335	2.22
Pg335	Straight	Anterior	iliocostalis (ventral)	335	2.27
Pg335	Straight	Anterior	iliocostalis (ventral)	335	2.61
Pg335	Straight	Anterior	iliocostalis (ventral)	335	2.68
Pg335	Straight	Anterior	iliocostalis (ventral)	335	2.58
Pg335	Straight	Anterior	iliocostalis (ventral)	335	2.51
Pg335	Straight	Anterior	longissimus dorsi	335	2.27
Pg335	Straight	Anterior	longissimus dorsi	335	2.35
Pg335	Straight	Anterior	longissimus dorsi	335	2.7
Pg335	Straight	Anterior	longissimus dorsi	335	2.11
Pg335	Straight	Anterior	longissimus dorsi	335	3.03
Pg335	Straight	Anterior	longissimus dorsi	335	3.07
Pg335	Straight	Anterior	longissimus dorsi	335	3.71
Pg335	Straight	Anterior	spinalis	335	2.32
Pg335	Straight	Anterior	spinalis	335	2.52
Pg335	Straight	Anterior	spinalis	335	2.4
Pg335	Straight	Anterior	spinalis	335	2.82
Pg335	Straight	Anterior	spinalis	335	2.87
Pg335	Straight	Anterior	spinalis	335	2.41
Pg335	Straight	Anterior	spinalis	335	2.61
Pg335	Straight	Anterior	semispinalis	335	2.48
Pg335	Straight	Anterior	semispinalis	335	1.91
Pg335	Straight	Anterior	semispinalis	335	2.09
Pg335	Straight	Anterior	semispinalis	335	2.7
Pg335	Straight	Anterior	semispinalis	335	2.3
Pg335	Straight	Anterior	semispinalis	335	2.58
Pg335	Straight	Anterior	semispinalis	335	2.47
Pg335	Straight	Anterior	multifidus	335	1.92
Pg335	Straight	Anterior	multifidus	335	2.47
Pg335	Straight	Anterior	multifidus	335	2.44
Pg335	Straight	Anterior	multifidus	335	2.63
Pg335	Straight	Anterior	multifidus	335	2.54
Pg335	Straight	Anterior	multifidus	335	2.33
Pg335	Straight	Anterior	multifidus	335	2.69
Pg335	Straight	Anterior	levator costae	335	2.91
Pg335	Straight	Anterior	levator costae	335	2.74
Pg335	Straight	Anterior	levator costae	335	2.93
Pg335	Straight	Anterior	levator costae	335	2.18
Pg335	Straight	Anterior	levator costae	335	2.66
Pg335	Straight	Anterior	levator costae	335	2.88
Pg335	Straight	Anterior	levator costae	335	2.08
Pg335	Flexed	Anterior	iliocostalis (dorsal)	335	1.23
Pg335	Flexed	Anterior	iliocostalis (dorsal)	335	1.25
Pg335	Flexed	Anterior	iliocostalis (dorsal)	335	1.31
Pg335	Flexed	Anterior	iliocostalis (dorsal)	335	1.39
Pg335	Flexed	Anterior	iliocostalis (dorsal)	335	1.59
Pg335	Flexed	Anterior	iliocostalis (dorsal)	335	1.47
Pg335	Flexed	Anterior	iliocostalis (dorsal)	335	1.22
Pg335	Flexed	Anterior	iliocostalis (ventral)	335	1.89
Pg335	Flexed	Anterior	iliocostalis (ventral)	335	1.87
Pg335	Flexed	Anterior	iliocostalis (ventral)	335	2.11
Pg335	Flexed	Anterior	iliocostalis (ventral)	335	2
Pg335	Flexed	Anterior	iliocostalis (ventral)	335	1.8
Pg335	Flexed	Anterior	iliocostalis (ventral)	335	1.47
Pg335	Flexed	Anterior	iliocostalis (ventral)	335	2.05
Pg335	Flexed	Anterior	longissimus dorsi	335	1.51
Pg335	Flexed	Anterior	longissimus dorsi	335	1.61
Pg335	Flexed	Anterior	longissimus dorsi	335	1.81
Pg335	Flexed	Anterior	longissimus dorsi	335	1.51
Pg335	Flexed	Anterior	longissimus dorsi	335	1.24
Pg335	Flexed	Anterior	longissimus dorsi	335	1.37
Pg335	Flexed	Anterior	longissimus dorsi	335	1.26
Pg335	Flexed	Anterior	spinalis	335	1.48
Pg335	Flexed	Anterior	spinalis	335	1.56
Pg335	Flexed	Anterior	spinalis	335	1.51
Pg335	Flexed	Anterior	spinalis	335	1.46
Pg335	Flexed	Anterior	spinalis	335	1.49
Pg335	Flexed	Anterior	spinalis	335	1.42
Pg335	Flexed	Anterior	spinalis	335	1.36
Pg335	Flexed	Anterior	semispinalis	335	1.89
Pg335	Flexed	Anterior	semispinalis	335	2.06
Pg335	Flexed	Anterior	semispinalis	335	2
Pg335	Flexed	Anterior	semispinalis	335	1.83
Pg335	Flexed	Anterior	semispinalis	335	1.86
Pg335	Flexed	Anterior	semispinalis	335	1.56
Pg335	Flexed	Anterior	semispinalis	335	2.02
Pg335	Flexed	Anterior	multifidus	335	2.26
Pg335	Flexed	Anterior	multifidus	335	2.03
Pg335	Flexed	Anterior	multifidus	335	2.08
Pg335	Flexed	Anterior	multifidus	335	1.64
Pg335	Flexed	Anterior	multifidus	335	1.67
Pg335	Flexed	Anterior	multifidus	335	1.82
Pg335	Flexed	Anterior	multifidus	335	1.52
Pg335	Flexed	Anterior	levator costae	335	1.93
Pg335	Flexed	Anterior	levator costae	335	2.07
Pg335	Flexed	Anterior	levator costae	335	2.33
Pg335	Flexed	Anterior	levator costae	335	2.31
Pg335	Flexed	Anterior	levator costae	335	2.08
Pg335	Flexed	Anterior	levator costae	335	1.98
Pg335	Flexed	Anterior	levator costae	335	1.93
Pg335	Extended	Anterior	iliocostalis (dorsal)	335	3.07
Pg335	Extended	Anterior	iliocostalis (dorsal)	335	3.01
Pg335	Extended	Anterior	iliocostalis (dorsal)	335	2.93
Pg335	Extended	Anterior	iliocostalis (dorsal)	335	2.73
Pg335	Extended	Anterior	iliocostalis (dorsal)	335	2.89
Pg335	Extended	Anterior	iliocostalis (dorsal)	335	2.99
Pg335	Extended	Anterior	iliocostalis (dorsal)	335	3.31
Pg335	Extended	Anterior	iliocostalis (ventral)	335	3.2
Pg335	Extended	Anterior	iliocostalis (ventral)	335	3.38
Pg335	Extended	Anterior	iliocostalis (ventral)	335	3.19
Pg335	Extended	Anterior	iliocostalis (ventral)	335	3.42
Pg335	Extended	Anterior	iliocostalis (ventral)	335	3.1
Pg335	Extended	Anterior	iliocostalis (ventral)	335	3.17
Pg335	Extended	Anterior	iliocostalis (ventral)	335	3.22
Pg335	Extended	Anterior	longissimus dorsi	335	3.31
Pg335	Extended	Anterior	longissimus dorsi	335	3.53
Pg335	Extended	Anterior	longissimus dorsi	335	3.34
Pg335	Extended	Anterior	longissimus dorsi	335	3.37
Pg335	Extended	Anterior	longissimus dorsi	335	3.22
Pg335	Extended	Anterior	longissimus dorsi	335	3.26
Pg335	Extended	Anterior	longissimus dorsi	335	3.47
Pg335	Extended	Anterior	spinalis	335	2.52
Pg335	Extended	Anterior	spinalis	335	2.76
Pg335	Extended	Anterior	spinalis	335	2.67
Pg335	Extended	Anterior	spinalis	335	2.94
Pg335	Extended	Anterior	spinalis	335	3.21
Pg335	Extended	Anterior	spinalis	335	3.22
Pg335	Extended	Anterior	spinalis	335	2.85
Pg335	Extended	Anterior	semispinalis	335	2.51
Pg335	Extended	Anterior	semispinalis	335	2.37
Pg335	Extended	Anterior	semispinalis	335	2.66
Pg335	Extended	Anterior	semispinalis	335	2.47
Pg335	Extended	Anterior	semispinalis	335	2.78
Pg335	Extended	Anterior	semispinalis	335	2.83
Pg335	Extended	Anterior	semispinalis	335	2.74
Pg335	Extended	Anterior	multifidus	335	2.99
Pg335	Extended	Anterior	multifidus	335	3.18
Pg335	Extended	Anterior	multifidus	335	3.1
Pg335	Extended	Anterior	multifidus	335	3.16
Pg335	Extended	Anterior	multifidus	335	3.07
Pg335	Extended	Anterior	multifidus	335	3.02
Pg335	Extended	Anterior	multifidus	335	3.1
Pg335	Extended	Anterior	levator costae	335	3.51
Pg335	Extended	Anterior	levator costae	335	3.47
Pg335	Extended	Anterior	levator costae	335	3.59
Pg335	Extended	Anterior	levator costae	335	3.18
Pg335	Extended	Anterior	levator costae	335	3.56
Pg335	Extended	Anterior	levator costae	335	3.77
Pg335	Extended	Anterior	levator costae	335	3.64
Pg335	Straight	Middle	iliocostalis (dorsal)	335	2.4
Pg335	Straight	Middle	iliocostalis (dorsal)	335	2.47
Pg335	Straight	Middle	iliocostalis (dorsal)	335	2.31
Pg335	Straight	Middle	iliocostalis (dorsal)	335	2.4
Pg335	Straight	Middle	iliocostalis (dorsal)	335	2.45
Pg335	Straight	Middle	iliocostalis (dorsal)	335	2.24
Pg335	Straight	Middle	iliocostalis (dorsal)	335	2.73
Pg335	Straight	Middle	iliocostalis (ventral)	335	2.75
Pg335	Straight	Middle	iliocostalis (ventral)	335	2.34
Pg335	Straight	Middle	iliocostalis (ventral)	335	2.51
Pg335	Straight	Middle	iliocostalis (ventral)	335	2.45
Pg335	Straight	Middle	iliocostalis (ventral)	335	2.57
Pg335	Straight	Middle	iliocostalis (ventral)	335	2.73
Pg335	Straight	Middle	iliocostalis (ventral)	335	2.67
Pg335	Straight	Middle	longissimus dorsi	335	2.07
Pg335	Straight	Middle	longissimus dorsi	335	2.3
Pg335	Straight	Middle	longissimus dorsi	335	2.41
Pg335	Straight	Middle	longissimus dorsi	335	2.35
Pg335	Straight	Middle	longissimus dorsi	335	2.31
Pg335	Straight	Middle	longissimus dorsi	335	2.3
Pg335	Straight	Middle	longissimus dorsi	335	2.24
Pg335	Straight	Middle	spinalis	335	2.89
Pg335	Straight	Middle	spinalis	335	3
Pg335	Straight	Middle	spinalis	335	2.98
Pg335	Straight	Middle	spinalis	335	2.34
Pg335	Straight	Middle	spinalis	335	2.43
Pg335	Straight	Middle	spinalis	335	2.4
Pg335	Straight	Middle	spinalis	335	2.03
Pg335	Straight	Middle	semispinalis	335	1.79
Pg335	Straight	Middle	semispinalis	335	2.18
Pg335	Straight	Middle	semispinalis	335	2.06
Pg335	Straight	Middle	semispinalis	335	1.91
Pg335	Straight	Middle	semispinalis	335	2.13
Pg335	Straight	Middle	semispinalis	335	2.25
Pg335	Straight	Middle	semispinalis	335	2.78
Pg335	Straight	Middle	multifidus	335	2.58
Pg335	Straight	Middle	multifidus	335	2.02
Pg335	Straight	Middle	multifidus	335	2.2
Pg335	Straight	Middle	multifidus	335	2.12
Pg335	Straight	Middle	multifidus	335	2.11
Pg335	Straight	Middle	multifidus	335	2.18
Pg335	Straight	Middle	multifidus	335	2.56
Pg335	Straight	Middle	levator costae	335	2.68
Pg335	Straight	Middle	levator costae	335	2.63
Pg335	Straight	Middle	levator costae	335	2.75
Pg335	Straight	Middle	levator costae	335	2.6
Pg335	Straight	Middle	levator costae	335	2.43
Pg335	Straight	Middle	levator costae	335	2.77
Pg335	Straight	Middle	levator costae	335	2.65
Pg335	Flexed	Middle	iliocostalis (dorsal)	335	1.98
Pg335	Flexed	Middle	iliocostalis (dorsal)	335	1.63
Pg335	Flexed	Middle	iliocostalis (dorsal)	335	1.92
Pg335	Flexed	Middle	iliocostalis (dorsal)	335	2.12
Pg335	Flexed	Middle	iliocostalis (dorsal)	335	1.26
Pg335	Flexed	Middle	iliocostalis (dorsal)	335	1.96
Pg335	Flexed	Middle	iliocostalis (dorsal)	335	2.03
Pg335	Flexed	Middle	iliocostalis (ventral)	335	1.97
Pg335	Flexed	Middle	iliocostalis (ventral)	335	2.13
Pg335	Flexed	Middle	iliocostalis (ventral)	335	2.03
Pg335	Flexed	Middle	iliocostalis (ventral)	335	1.94
Pg335	Flexed	Middle	iliocostalis (ventral)	335	2.16
Pg335	Flexed	Middle	iliocostalis (ventral)	335	1.99
Pg335	Flexed	Middle	iliocostalis (ventral)	335	2.59
Pg335	Flexed	Middle	longissimus dorsi	335	1.52
Pg335	Flexed	Middle	longissimus dorsi	335	1.45
Pg335	Flexed	Middle	longissimus dorsi	335	1.1
Pg335	Flexed	Middle	longissimus dorsi	335	1.25
Pg335	Flexed	Middle	longissimus dorsi	335	1.19
Pg335	Flexed	Middle	longissimus dorsi	335	1.51
Pg335	Flexed	Middle	spinalis	335	2.36
Pg335	Flexed	Middle	spinalis	335	1.94
Pg335	Flexed	Middle	spinalis	335	2.33
Pg335	Flexed	Middle	spinalis	335	2.35
Pg335	Flexed	Middle	spinalis	335	2.1
Pg335	Flexed	Middle	spinalis	335	1.82
Pg335	Flexed	Middle	spinalis	335	2.03
Pg335	Flexed	Middle	semispinalis	335	1.53
Pg335	Flexed	Middle	semispinalis	335	1.62
Pg335	Flexed	Middle	semispinalis	335	1.48
Pg335	Flexed	Middle	semispinalis	335	1.65
Pg335	Flexed	Middle	semispinalis	335	2.13
Pg335	Flexed	Middle	semispinalis	335	2.05
Pg335	Flexed	Middle	semispinalis	335	1.54
Pg335	Flexed	Middle	multifidus	335	2.08
[truncated: 209 more rows]
